# Supplementary material for: Genome-wide association study of rust traits in orchardgrass using SLAF-seq technology
Source: Hereditas. 2017 Feb 23;154:5. doi: 10.1186/s41065-017-0027-3 (PMC5322626; doi:10.1186/s41065-017-0027-3)
Supplement: Additional file 2: — (XLSX 181 kb) [file 41065_2017_27_MOESM2_ESM.xlsx]

## Sheet: Sheet1
SNP_1	SNP_2	r^2
Marker10028_34	Marker10028_68	1		SNP_1:The information about the first SNP
Marker10046_13	Marker10046_158	1		SNP_2:The information about the second SNP
Marker10077_43	Marker10077_116	1		r^2:value of linkage strengh
Marker10099_80	Marker10150_45	1
Marker10106_135	Marker10201_115	1
Marker10112_70	Marker10112_80	1
Marker10122_54	Marker10122_144	1
Marker10128_133	Marker10158_123	1
Marker10203_47	Marker10203_153	1
Marker10208_110	Marker10260_154	1
Marker10208_110	Marker10290_68	1
Marker10208_48	Marker10208_101	1
Marker10208_82	Marker10208_110	1
Marker10208_82	Marker10260_154	1
Marker10208_82	Marker10290_68	1
Marker10244_25	Marker10244_57	1
Marker10253_20	Marker10253_157	1
Marker10260_154	Marker10290_68	1
Marker10268_125	Marker10268_128	1
Marker10275_141	Marker10275_151	1
Marker10275_141	Marker10326_58	1
Marker10275_151	Marker10326_58	1
Marker10291_156	Marker10376_91	1
Marker10291_19	Marker10368_80	1
Marker10298_137	Marker10298_157	1
Marker10298_49	Marker10298_137	1
Marker10298_49	Marker10298_157	1
Marker10298_49	Marker10298_52	1
Marker10298_52	Marker10298_137	1
Marker10298_52	Marker10298_157	1
Marker103187_87	Marker103187_151	1
Marker10349_56	Marker10349_141	1
Marker10381_21	Marker10381_73	1
Marker10385_78	Marker10385_120	1
Marker10385_78	Marker10385_93	1
Marker10385_93	Marker10385_120	1
Marker10436_65	Marker10454_115	1
Marker10437_30	Marker10437_86	1
Marker104657_16	Marker104657_54	1
Marker104657_23	Marker104657_70	1
Marker10482_19	Marker10482_127	1
Marker10488_4	Marker10488_129	1
Marker10488_4	Marker10488_67	1
Marker10488_67	Marker10488_129	1
Marker10490_41	Marker10490_86	1
Marker104910_101	Marker104910_149	1
Marker10506_124	Marker10508_4	1
Marker10520_44	Marker10525_81	1
Marker10520_44	Marker10604_68	1
Marker10525_81	Marker10604_68	1
Marker10531_79	Marker10531_135	1
Marker10540_11	Marker10540_56	1
Marker105446_91	Marker105446_134	1
Marker10584_5	Marker10584_148	1
Marker106247_15	Marker106247_40	1
Marker10629_15	Marker10629_31	1
Marker10668_70	Marker10768_107	1
Marker10676_17	Marker10676_127	1
Marker10677_32	Marker10677_122	1
Marker10689_38	Marker10689_50	1
Marker10691_140	Marker10806_138	1
Marker10691_96	Marker10691_140	1
Marker10691_96	Marker10806_138	1
Marker107243_46	Marker107243_65	1
Marker107243_46	Marker107243_71	1
Marker107243_65	Marker107243_71	1
Marker10726_16	Marker10726_53	1
Marker10747_42	Marker10747_59	1
Marker10806_106	Marker10886_34	1
Marker10806_138	Marker10865_130	1
Marker10806_138	Marker10865_36	1
Marker10806_138	Marker10865_97	1
Marker10818_37	Marker10941_13	1
Marker10818_37	Marker10941_54	1
Marker10865_11	Marker10987_34	1
Marker10865_130	Marker10947_79	1
Marker10865_130	Marker10970_93	1
Marker10865_36	Marker10865_130	1
Marker10865_36	Marker10947_79	1
Marker10865_36	Marker10970_93	1
Marker10865_97	Marker10970_93	1
Marker10878_163	Marker10954_148	1
Marker10878_163	Marker10954_17	1
Marker10878_163	Marker10954_71	1
Marker10879_57	Marker10879_122	1
Marker10886_34	Marker10943_89	1
Marker10941_126	Marker10941_158	1
Marker10941_13	Marker10941_54	1
Marker10947_79	Marker10970_93	1
Marker10947_79	Marker110708_70	1
Marker10954_17	Marker10954_148	1
Marker10954_17	Marker10954_71	1
Marker10954_71	Marker10954_148	1
Marker10961_8	Marker10961_77	1
Marker10967_19	Marker10967_52	1
Marker10970_93	Marker110708_70	1
Marker10987_34	Marker11096_44	1
Marker10993_68	Marker10993_152	1
Marker11044_159	Marker11098_150	1
Marker11073_74	Marker11073_122	1
Marker11081_71	Marker11081_152	1
Marker11118_77	Marker11118_80	1
Marker11155_80	Marker11155_96	1
Marker11180_99	Marker11180_117	1
Marker11181_85	Marker11181_105	1
Marker11188_56	Marker11188_151	1
Marker11200_66	Marker11200_123	1
Marker112786_10	Marker112786_26	1
Marker112786_10	Marker112786_32	1
Marker112786_10	Marker112786_41	1
Marker112786_10	Marker112786_59	1
Marker112786_26	Marker112786_32	1
Marker112786_26	Marker112786_41	1
Marker112786_26	Marker112786_59	1
Marker112786_32	Marker112786_41	1
Marker112786_32	Marker112786_59	1
Marker112786_41	Marker112786_59	1
Marker112786_5	Marker112786_10	1
Marker112786_5	Marker112786_26	1
Marker112786_5	Marker112786_32	1
Marker112786_5	Marker112786_41	1
Marker112786_5	Marker112786_59	1
Marker11344_146	Marker11344_157	1
Marker11362_56	Marker11362_71	1
Marker11372_18	Marker11372_104	1
Marker11448_129	Marker11493_116	1
Marker11448_129	Marker11534_45	1
Marker11455_41	Marker11455_58	1
Marker11474_28	Marker11474_57	1
Marker11476_10	Marker11476_37	1
Marker11476_120	Marker11476_150	1
Marker11507_10	Marker11507_145	1
Marker11527_44	Marker11528_95	1
Marker11527_44	Marker11534_158	1
Marker11528_95	Marker11534_158	1
Marker11578_40	Marker11578_83	1
Marker11613_100	Marker11613_147	1
Marker11639_50	Marker11639_63	1
Marker11666_44	Marker11666_63	1
Marker11676_94	Marker11676_104	1
Marker11686_14	Marker11731_78	1
Marker116972_10	Marker116972_99	1
Marker118173_113	Marker118173_130	1
Marker118173_86	Marker118173_113	1
Marker118173_86	Marker118173_130	1
Marker11908_40	Marker11914_7	1
Marker11941_22	Marker11941_42	1
Marker11948_15	Marker11948_159	1
Marker11960_60	Marker11960_68	1
Marker11973_126	Marker12004_137	1
Marker11999_67	Marker11999_131	1
Marker12008_18	Marker12117_5	1
Marker12008_34	Marker12008_85	1
Marker12021_46	Marker12125_47	1
Marker120764_54	Marker120764_129	1
Marker120764_59	Marker120764_134	1
Marker12084_18	Marker12084_37	1
Marker12084_83	Marker12084_159	1
Marker12088_17	Marker12088_30	1
Marker12125_23	Marker12125_34	1
Marker12125_30	Marker12125_144	1
Marker12144_52	Marker12144_127	1
Marker12176_115	Marker12176_122	1
Marker12224_84	Marker12224_111	1
Marker12229_56	Marker12229_141	1
Marker12234_48	Marker12234_70	1
Marker12242_74	Marker12242_150	1
Marker12255_10	Marker12255_141	1
Marker12266_37	Marker12266_149	1
Marker12316_139	Marker12404_6	1
Marker12356_37	Marker12356_116	1
Marker12367_97	Marker12367_142	1
Marker12369_60	Marker12369_68	1
Marker12380_107	Marker12380_125	1
Marker12406_66	Marker1252241_61	1
Marker12493_140	Marker12493_155	1
Marker12552_20	Marker12552_127	1
Marker12557_117	Marker12557_137	1
Marker12557_145	Marker12624_44	1
Marker12650_108	Marker12650_150	1
Marker12650_69	Marker12650_143	1
Marker12718_27	Marker12718_106	1
Marker12718_83	Marker12805_66	1
Marker12754_4	Marker12772_88	1
Marker12754_81	Marker12789_103	1
Marker12754_81	Marker128610_55	1
Marker12765_40	Marker12803_21	1
Marker12802_43	Marker12802_103	1
Marker12803_53	Marker12803_57	1
Marker12805_69	Marker12837_91	1
Marker12818_32	Marker12818_99	1
Marker12843_60	Marker12843_107	1
Marker12877_85	Marker12877_147	1
Marker12929_49	Marker12929_125	1
Marker12955_7	Marker12955_108	1
Marker12967_150	Marker13047_73	1
Marker12967_74	Marker12967_114	1
Marker12990_119	Marker13123_145	1
Marker13013_13	Marker13013_25	1
Marker13025_89	Marker13081_98	1
Marker13035_49	Marker13171_145	1
Marker13087_147	Marker13122_135	1
Marker13094_135	Marker13094_172	1
Marker13094_139	Marker13094_177	1
Marker13106_126	Marker13210_13	1
Marker13127_114	Marker13127_140	1
Marker13196_64	Marker13334_14	1
Marker13223_57	Marker13329_120	1
Marker13281_44	Marker13281_130	1
Marker13320_18	Marker13416_4	1
Marker13330_126	Marker13330_136	1
Marker13344_8	Marker13472_93	1
Marker13363_52	Marker13420_107	1
Marker13363_79	Marker13363_98	1
Marker13382_102	Marker13403_22	1
Marker13403_22	Marker13488_46	1
Marker13414_29	Marker13414_59	1
Marker13438_100	Marker13438_156	1
Marker13502_52	Marker13573_150	1
Marker13502_52	Marker13573_54	1
Marker13502_52	Marker13588_86	1
Marker13526_141	Marker13589_127	1
Marker13573_150	Marker13588_86	1
Marker13573_54	Marker13573_150	1
Marker13573_54	Marker13588_86	1
Marker13589_21	Marker13706_144	1
Marker13601_122	Marker13601_126	1
Marker13640_26	Marker13640_148	1
Marker13669_79	Marker13753_4	1
Marker13671_70	Marker13671_73	1
Marker13693_118	Marker13693_122	1
Marker13758_19	Marker13775_21	1
Marker13758_19	Marker1380264_71	1
Marker13783_110	Marker13783_124	1
Marker13832_34	Marker13832_54	1
Marker13832_34	Marker13832_59	1
Marker13832_54	Marker13832_59	1
Marker13862_41	Marker13862_152	1
Marker13917_31	Marker13917_131	1
Marker13935_60	Marker13935_68	1
Marker13945_74	Marker13945_129	1
Marker13954_114	Marker13954_140	1
Marker13975_49	Marker13975_84	1
Marker14018_30	Marker14018_113	1
Marker14047_11	Marker14047_129	1
Marker14049_57	Marker14049_146	1
Marker14073_79	Marker14073_163	1
Marker14105_41	Marker14105_121	1
Marker14115_96	Marker14115_129	1
Marker14154_29	Marker14154_81	1
Marker14194_51	Marker14194_87	1
Marker14207_23	Marker14207_36	1
Marker14215_14	Marker14215_88	1
Marker14239_127	Marker14372_28	1
Marker14243_101	Marker14372_34	1
Marker14290_61	Marker14290_154	1
Marker14332_76	Marker14332_103	1
Marker14336_65	Marker14365_64	1
Marker14443_68	Marker14443_102	1
Marker14470_46	Marker14470_121	1
Marker14496_20	Marker14522_51	1
Marker14496_23	Marker14496_68	1
Marker14516_118	Marker14637_100	1
Marker14583_67	Marker14583_107	1
Marker14599_125	Marker14599_134	1
Marker14632_109	Marker14632_124	1
Marker14632_70	Marker14632_109	1
Marker14632_70	Marker14632_124	1
Marker14643_15	Marker14643_91	1
Marker14652_27	Marker14652_147	1
Marker14661_8	Marker14661_11	1
Marker14789_85	Marker14789_90	1
Marker14790_8	Marker14790_132	1
Marker14793_107	Marker14860_51	1
Marker14793_20	Marker14793_114	1
Marker14793_25	Marker14793_156	1
Marker14863_72	Marker14863_109	1
Marker14897_106	Marker15034_4	1
Marker14897_106	Marker15034_52	1
Marker14931_127	Marker14931_135	1
Marker14938_159	Marker15023_17	1
Marker14956_20	Marker14956_41	1
Marker14970_15	Marker14970_103	1
Marker14970_28	Marker14970_48	1
Marker14985_89	Marker14985_126	1
Marker15034_4	Marker15034_52	1
Marker15036_36	Marker15036_88	1
Marker15047_57	Marker15047_124	1
Marker15060_11	Marker15060_40	1
Marker15060_24	Marker15060_141	1
Marker15062_16	Marker15062_66	1
Marker15106_18	Marker15106_152	1
Marker15109_45	Marker15109_72	1
Marker15127_69	Marker15127_157	1
Marker15164_5	Marker15164_68	1
Marker15186_24	Marker15186_46	1
Marker15223_20	Marker15361_72	1
Marker15238_11	Marker15238_58	1
Marker15323_44	Marker15323_59	1
Marker15323_44	Marker15323_70	1
Marker15323_59	Marker15323_70	1
Marker15368_58	Marker15368_135	1
Marker15390_137	Marker15530_128	1
Marker15472_24	Marker15472_107	1
Marker15486_62	Marker15486_104	1
Marker15518_104	Marker15602_42	1
Marker15555_96	Marker15580_79	1
Marker15555_96	Marker15610_33	1
Marker15555_96	Marker15666_67	1
Marker15603_79	Marker15603_131	1
Marker15610_33	Marker15666_67	1
Marker15614_3	Marker15614_89	1
Marker15634_87	Marker15634_99	1
Marker15658_61	Marker15658_138	1
Marker15658_79	Marker15658_156	1
Marker15659_109	Marker15775_44	1
Marker15668_72	Marker15668_152	1
Marker15670_76	Marker15670_157	1
Marker15722_48	Marker15722_58	1
Marker15724_96	Marker15724_114	1
Marker15730_134	Marker15775_73	1
Marker15833_40	Marker15833_108	1
Marker15838_44	Marker15838_55	1
Marker15850_101	Marker15850_154	1
Marker1590655_46	Marker1590655_126	1
Marker1590655_56	Marker1590655_136	1
Marker15915_152	Marker15963_99	1
Marker15960_65	Marker15960_105	1
Marker15963_99	Marker16067_93	1
Marker15963_99	Marker16088_14	1
Marker15980_74	Marker15980_118	1
Marker15986_104	Marker15986_143	1
Marker15986_62	Marker15986_104	1
Marker15986_62	Marker15986_143	1
Marker16005_50	Marker16135_43	1
Marker16045_146	Marker16138_84	1
Marker16054_120	Marker16054_157	1
Marker16058_27	Marker16058_34	1
Marker16058_27	Marker16135_43	1
Marker16058_34	Marker16135_43	1
Marker16062_49	Marker16062_130	1
Marker16062_49	Marker16062_61	1
Marker16062_61	Marker16062_130	1
Marker16067_93	Marker16088_14	1
Marker16067_93	Marker16135_43	1
Marker16072_106	Marker16072_156	1
Marker16072_34	Marker16072_106	1
Marker16072_34	Marker16072_156	1
Marker16088_14	Marker16135_43	1
Marker16135_127	Marker16135_152	1
Marker16135_4	Marker16135_147	1
Marker16172_93	Marker16172_104	1
Marker16200_35	Marker16200_112	1
Marker16205_120	Marker16282_11	1
Marker16205_120	Marker16282_33	1
Marker16205_39	Marker16207_135	1
Marker16282_11	Marker16282_33	1
Marker16291_35	Marker16291_147	1
Marker16298_72	Marker16298_75	1
Marker16317_116	Marker16317_119	1
Marker16317_4	Marker16317_116	1
Marker16317_4	Marker16317_119	1
Marker16323_40	Marker16451_16	1
Marker16349_21	Marker16349_85	1
Marker16351_22	Marker16351_48	1
Marker16351_22	Marker16351_69	1
Marker16351_48	Marker16351_69	1
Marker16353_25	Marker16353_145	1
Marker16363_16	Marker16363_88	1
Marker16393_109	Marker16393_131	1
Marker16453_100	Marker16453_120	1
Marker16453_52	Marker16453_159	1
Marker16454_32	Marker16454_38	1
Marker16488_13	Marker16488_108	1
Marker16502_34	Marker16502_151	1
Marker16502_34	Marker16502_53	1
Marker16502_53	Marker16502_151	1
Marker16569_40	Marker16569_130	1
Marker1657_138	Marker16622_133	1
Marker1657_80	Marker1657_159	1
Marker16584_129	Marker16584_135	1
Marker16656_11	Marker16656_30	1
Marker16681_38	Marker16817_127	1
Marker16706_105	Marker16706_161	1
Marker16717_102	Marker16717_114	1
Marker16717_12	Marker16717_34	1
Marker16719_47	Marker16719_122	1
Marker16738_120	Marker16738_158	1
Marker16738_16	Marker16738_120	1
Marker16738_16	Marker16738_158	1
Marker16738_51	Marker16738_138	1
Marker16750_25	Marker16750_128	1
Marker16751_91	Marker16751_139	1
Marker16774_120	Marker16774_123	1
Marker16784_66	Marker16832_69	1
Marker16797_6	Marker16797_157	1
Marker16810_50	Marker16810_123	1
Marker16810_68	Marker16810_89	1
Marker16832_107	Marker16884_68	1
Marker16841_15	Marker16841_75	1
Marker1684_138	Marker16925_108	1
Marker16851_11	Marker16851_14	1
Marker1689_10	Marker1689_88	1
Marker16895_38	Marker16903_106	1
Marker16903_110	Marker16903_153	1
Marker16903_98	Marker16903_123	1
Marker16943_25	Marker16943_132	1
Marker16943_7	Marker16943_132	1
Marker16943_7	Marker16943_25	1
Marker16963_119	Marker17096_8	1
Marker16963_54	Marker16963_58	1
Marker16971_158	Marker17032_150	1
Marker16984_96	Marker16984_109	1
Marker17170_97	Marker17170_145	1
Marker17171_32	Marker17298_113	1
Marker17184_85	Marker17184_134	1
Marker17186_124	Marker17186_130	1
Marker17186_27	Marker17186_124	1
Marker17186_27	Marker17186_130	1
Marker17198_36	Marker17198_79	1
Marker17229_124	Marker17229_128	1
Marker17231_44	Marker17231_124	1
Marker17254_129	Marker17285_130	1
Marker17285_153	Marker17298_113	1
Marker17285_52	Marker17285_63	1
Marker17351_110	Marker17450_63	1
Marker17376_7	Marker17402_10	1
Marker17399_111	Marker17399_135	1
Marker17399_4	Marker17541_113	1
Marker17436_102	Marker17436_133	1
Marker17436_102	Marker17436_154	1
Marker17436_133	Marker17436_154	1
Marker17437_127	Marker17437_139	1
Marker17437_69	Marker17437_127	1
Marker17437_69	Marker17437_139	1
Marker17450_151	Marker17477_158	1
Marker17450_90	Marker17450_151	1
Marker17450_90	Marker17477_158	1
Marker17467_117	Marker17467_128	1
Marker17485_20	Marker17485_82	1
Marker17485_47	Marker17485_109	1
Marker17495_39	Marker17495_117	1
Marker17525_56	Marker17564_24	1
Marker17539_63	Marker17552_28	1
Marker17539_63	Marker17552_40	1
Marker17539_91	Marker17539_143	1
Marker17546_40	Marker17614_112	1
Marker17551_83	Marker17551_145	1
Marker17552_28	Marker17552_40	1
Marker17628_30	Marker17628_45	1
Marker17628_30	Marker17723_64	1
Marker17628_45	Marker17723_64	1
Marker17630_105	Marker17719_89	1
Marker17653_8	Marker17653_139	1
Marker17655_34	Marker17655_94	1
Marker17678_68	Marker17712_132	1
Marker17700_89	Marker17700_130	1
Marker17729_41	Marker17729_104	1
Marker17729_5	Marker17729_96	1
Marker17756_44	Marker17756_79	1
Marker17756_62	Marker17756_99	1
Marker17806_99	Marker17806_103	1
Marker17825_53	Marker17825_64	1
Marker17832_21	Marker17832_43	1
Marker17897_11	Marker17897_28	1
Marker17958_12	Marker17967_51	1
Marker17987_55	Marker17987_111	1
Marker18035_138	Marker18035_163	1
Marker18043_27	Marker18123_47	1
Marker18045_50	Marker18045_59	1
Marker18045_50	Marker18045_62	1
Marker18045_50	Marker18045_80	1
Marker18045_59	Marker18045_62	1
Marker18045_59	Marker18045_80	1
Marker18045_62	Marker18045_80	1
Marker18081_3	Marker18081_71	1
Marker18093_74	Marker18093_131	1
Marker18184_152	Marker18232_80	1
Marker18184_152	Marker18245_40	1
Marker18184_152	Marker18246_9	1
Marker18184_152	Marker18305_97	1
Marker18208_114	Marker18208_155	1
Marker18225_44	Marker18225_115	1
Marker18232_80	Marker18245_40	1
Marker18232_80	Marker18246_54	1
Marker18232_80	Marker18246_9	1
Marker18232_80	Marker18305_97	1
Marker18239_60	Marker18239_74	1
Marker18245_40	Marker18246_9	1
Marker18245_40	Marker18305_97	1
Marker18246_9	Marker18305_97	1
Marker18246_9	Marker18342_151	1
Marker18250_47	Marker18250_130	1
Marker18257_24	Marker18257_76	1
Marker18266_56	Marker18266_91	1
Marker18267_128	Marker18388_96	1
Marker18282_120	Marker18282_153	1
Marker18282_17	Marker18282_129	1
Marker18282_98	Marker18282_120	1
Marker18282_98	Marker18282_153	1
Marker18319_28	Marker18319_102	1
Marker18356_144	Marker18356_150	1
Marker18363_28	Marker18363_85	1
Marker18364_49	Marker18455_40	1
Marker18386_7	Marker18386_95	1
Marker18388_96	Marker18486_125	1
Marker18388_96	Marker18517_26	1
Marker18429_77	Marker18486_125	1
Marker18433_108	Marker18433_128	1
Marker18460_25	Marker18460_105	1
Marker18473_73	Marker18473_84	1
Marker18486_125	Marker18517_26	1
Marker18550_79	Marker18588_145	1
Marker18552_30	Marker18552_135	1
Marker18552_6	Marker18552_120	1
Marker18580_94	Marker18609_108	1
Marker18580_94	Marker18712_67	1
Marker18609_108	Marker18712_67	1
Marker18712_54	Marker18712_79	1
Marker18737_24	Marker18737_29	1
Marker18739_19	Marker18739_75	1
Marker18751_148	Marker18761_64	1
Marker18751_148	Marker18810_104	1
Marker18763_23	Marker18763_103	1
Marker18763_8	Marker18763_88	1
Marker18776_7	Marker18776_57	1
Marker18809_56	Marker18809_85	1
Marker18810_46	Marker18892_156	1
Marker18817_32	Marker18817_141	1
Marker18817_32	Marker18817_48	1
Marker18817_48	Marker18817_141	1
Marker18828_131	Marker18828_143	1
Marker18861_25	Marker18861_129	1
Marker18861_50	Marker18861_68	1
Marker18879_27	Marker18879_98	1
Marker18886_13	Marker18886_76	1
Marker18886_44	Marker18886_164	1
Marker18907_60	Marker18907_79	1
Marker18907_60	Marker18907_92	1
Marker18907_79	Marker18907_92	1
Marker1891_63	Marker1891_135	1
Marker1891_80	Marker1891_153	1
Marker18937_40	Marker18937_155	1
Marker18956_58	Marker18956_147	1
Marker18983_96	Marker18983_101	1
Marker19014_81	Marker19014_133	1
Marker19059_37	Marker19059_106	1
Marker19096_7	Marker19096_148	1
Marker19104_64	Marker19104_133	1
Marker19125_113	Marker19125_142	1
Marker19144_109	Marker19144_127	1
Marker19163_51	Marker19163_99	1
Marker19175_26	Marker19175_128	1
Marker19175_26	Marker19175_42	1
Marker19175_42	Marker19175_128	1
Marker19175_6	Marker19175_128	1
Marker19175_6	Marker19175_26	1
Marker19175_6	Marker19175_42	1
Marker19179_115	Marker19208_93	1
Marker19184_27	Marker19184_155	1
Marker19189_60	Marker19189_137	1
Marker19203_92	Marker19203_150	1
Marker19208_93	Marker19262_117	1
Marker19214_87	Marker19260_56	1
Marker19217_31	Marker19262_117	1
Marker19235_19	Marker19235_35	1
Marker19280_86	Marker19280_107	1
Marker19291_138	Marker19362_132	1
Marker19308_118	Marker19308_147	1
Marker1941_10	Marker1941_50	1
Marker19414_23	Marker19414_45	1
Marker19424_9	Marker19424_51	1
Marker19447_106	Marker19447_146	1
Marker19447_124	Marker19513_99	1
Marker19478_49	Marker19478_102	1
Marker19503_15	Marker19503_90	1
Marker19503_54	Marker19503_129	1
Marker19513_42	Marker19513_119	1
Marker19531_43	Marker19531_102	1
Marker19569_117	Marker19569_133	1
Marker19569_89	Marker19693_34	1
Marker19573_25	Marker19573_60	1
Marker19577_110	Marker19577_131	1
Marker19599_139	Marker19717_45	1
Marker19599_154	Marker19717_90	1
Marker19606_58	Marker19606_143	1
Marker19606_7	Marker19606_143	1
Marker19606_7	Marker19606_58	1
Marker19640_38	Marker19640_85	1
Marker19642_124	Marker19642_136	1
Marker19642_20	Marker19642_146	1
Marker19666_147	Marker19666_155	1
Marker19671_142	Marker19683_37	1
Marker19682_29	Marker19682_118	1
Marker19682_4	Marker19682_118	1
Marker19682_4	Marker19682_29	1
Marker19684_33	Marker19684_137	1
Marker19684_3	Marker19684_90	1
Marker19692_111	Marker19767_5	1
Marker19693_137	Marker19693_156	1
Marker19708_16	Marker19729_157	1
Marker19708_16	Marker19791_43	1
Marker19729_157	Marker19791_43	1
Marker19771_52	Marker19852_3	1
Marker19771_52	Marker19895_140	1
Marker1978659_31	Marker1978659_87	1
Marker19807_124	Marker19807_149	1
Marker19807_26	Marker19807_95	1
Marker19852_3	Marker19895_140	1
Marker19858_26	Marker19858_48	1
Marker19872_108	Marker19872_140	1
Marker19872_56	Marker19994_119	1
Marker19877_101	Marker19877_120	1
Marker19877_101	Marker19877_138	1
Marker19877_120	Marker19877_138	1
Marker19882_101	Marker19882_140	1
Marker19889_24	Marker19889_45	1
Marker19889_24	Marker19889_58	1
Marker19889_45	Marker19889_58	1
Marker19895_140	Marker19993_58	1
Marker19901_54	Marker19901_119	1
Marker20007_23	Marker20007_126	1
Marker20019_43	Marker20019_120	1
Marker20019_43	Marker20019_70	1
Marker20019_70	Marker20019_120	1
Marker20024_97	Marker20024_121	1
Marker20026_3	Marker20026_139	1
Marker2002_72	Marker2002_116	1
Marker20034_135	Marker20034_150	1
Marker20038_79	Marker20072_43	1
Marker20045_129	Marker20045_148	1
Marker20046_25	Marker20046_53	1
Marker20115_100	Marker20115_109	1
Marker20155_107	Marker20155_135	1
Marker20190_64	Marker20190_132	1
Marker20193_92	Marker20193_105	1
Marker20201_134	Marker20201_162	1
Marker20205_90	Marker20212_43	1
Marker20212_43	Marker20306_40	1
Marker20218_133	Marker20224_154	1
Marker20248_4	Marker20248_138	1
Marker20306_40	Marker20344_12	1
Marker20344_12	Marker20466_124	1
Marker20410_117	Marker20410_156	1
Marker20417_122	Marker20417_130	1
Marker20433_33	Marker20433_115	1
Marker20438_94	Marker20438_123	1
Marker20446_23	Marker20446_138	1
Marker20490_74	Marker20490_112	1
Marker20546_100	Marker20546_114	1
Marker20546_100	Marker20546_125	1
Marker20546_114	Marker20546_125	1
Marker20546_88	Marker20546_100	1
Marker20546_88	Marker20546_114	1
Marker20546_88	Marker20546_125	1
Marker20546_88	Marker20546_97	1
Marker20546_97	Marker20546_100	1
Marker20546_97	Marker20546_114	1
Marker20546_97	Marker20546_125	1
Marker20591_42	Marker20591_141	1
Marker20595_20	Marker20595_95	1
Marker20676_36	Marker20676_49	1
Marker20676_36	Marker20693_121	1
Marker20676_49	Marker20693_121	1
Marker20690_91	Marker20690_101	1
Marker2069_100	Marker2069_135	1
Marker20693_78	Marker20834_39	1
Marker20696_78	Marker20696_133	1
Marker20720_83	Marker20834_39	1
Marker20729_41	Marker20729_148	1
Marker20764_8	Marker20764_87	1
Marker20778_113	Marker20778_134	1
Marker20778_40	Marker20778_89	1
Marker20785_80	Marker20785_158	1
Marker20802_27	Marker20802_83	1
Marker20829_3	Marker20829_59	1
Marker20834_39	Marker20881_86	1
Marker20837_115	Marker20837_124	1
Marker20837_93	Marker20948_73	1
Marker20859_14	Marker20948_104	1
Marker20864_156	Marker20948_104	1
Marker20886_124	Marker20886_151	1
Marker20886_148	Marker20893_15	1
Marker20904_60	Marker20904_159	1
Marker20942_127	Marker20958_98	1
Marker20945_19	Marker20945_145	1
Marker20945_19	Marker20945_74	1
Marker20945_74	Marker20945_145	1
Marker20948_139	Marker21068_141	1
Marker20999_11	Marker20999_65	1
Marker20999_146	Marker21040_142	1
Marker21013_80	Marker21022_145	1
Marker21014_23	Marker21014_49	1
Marker21028_97	Marker21028_113	1
Marker21036_89	Marker21036_110	1
Marker21042_19	Marker21125_94	1
Marker21054_26	Marker21054_66	1
Marker21061_4	Marker21168_86	1
Marker21061_56	Marker21061_117	1
Marker21065_72	Marker21065_120	1
Marker21109_77	Marker21190_35	1
Marker21135_21	Marker21135_37	1
Marker21135_21	Marker21135_47	1
Marker21135_37	Marker21135_47	1
Marker21167_68	Marker21167_80	1
Marker21177_96	Marker21177_133	1
Marker21190_26	Marker21190_32	1
Marker21207_84	Marker21258_20	1
Marker21207_84	Marker21332_98	1
Marker21232_21	Marker21232_156	1
Marker21251_6	Marker21251_98	1
Marker21258_15	Marker21258_52	1
Marker21258_20	Marker21332_98	1
Marker21258_20	Marker21357_147	1
Marker21302_18	Marker21302_72	1
Marker21316_86	Marker21316_98	1
Marker21332_98	Marker21357_147	1
Marker21333_13	Marker21333_122	1
Marker21340_15	Marker21340_62	1
Marker21351_60	Marker21474_51	1
Marker21387_46	Marker21387_61	1
Marker21430_114	Marker21454_73	1
Marker21430_27	Marker21430_46	1
Marker21443_77	Marker21443_153	1
Marker21448_33	Marker21569_71	1
Marker21470_74	Marker21470_129	1
Marker21488_125	Marker21488_138	1
Marker21532_15	Marker21532_95	1
Marker21547_106	Marker21547_158	1
Marker21548_109	Marker21569_71	1
Marker21559_120	Marker21559_144	1
Marker21559_26	Marker21559_120	1
Marker21559_26	Marker21559_144	1
Marker21589_147	Marker21595_158	1
Marker21631_110	Marker21631_146	1
Marker21643_66	Marker21643_85	1
Marker21643_9	Marker21643_46	1
Marker21669_126	Marker21669_138	1
Marker21669_19	Marker21669_47	1
Marker21681_32	Marker21681_77	1
Marker21718_35	Marker21718_123	1
Marker21718_35	Marker21718_44	1
Marker21718_44	Marker21718_123	1
Marker21763_90	Marker21798_109	1
Marker21763_90	Marker21798_11	1
Marker21770_116	Marker21770_154	1
Marker21798_11	Marker21798_109	1
Marker21811_13	Marker21811_54	1
Marker21811_13	Marker2186_149	1
Marker21811_54	Marker2186_149	1
Marker21811_8	Marker21811_13	1
Marker21811_8	Marker21811_54	1
Marker21811_8	Marker2186_149	1
Marker21833_18	Marker21833_75	1
Marker21862_42	Marker21862_120	1
Marker21862_55	Marker21862_133	1
Marker21862_63	Marker21862_141	1
Marker21906_118	Marker21906_142	1
Marker21944_7	Marker21944_14	1
Marker22010_27	Marker22142_128	1
Marker22035_85	Marker22035_126	1
Marker22060_79	Marker22060_97	1
Marker22076_100	Marker22076_149	1
Marker22076_73	Marker22076_100	1
Marker22076_73	Marker22076_149	1
Marker22085_19	Marker22085_157	1
Marker22100_94	Marker22100_106	1
Marker22103_24	Marker22103_108	1
Marker22127_36	Marker22127_89	1
Marker22158_51	Marker22211_59	1
Marker22159_105	Marker22159_142	1
Marker22210_5	Marker22210_65	1
Marker22218_60	Marker22218_89	1
Marker22240_10	Marker22240_95	1
Marker22240_99	Marker22240_108	1
Marker22260_5	Marker22260_18	1
Marker22264_76	Marker22264_118	1
Marker22275_154	Marker22275_158	1
Marker22287_24	Marker22287_156	1
Marker22287_79	Marker22387_64	1
Marker22337_11	Marker22337_72	1
Marker22337_11	Marker22337_78	1
Marker22337_72	Marker22337_78	1
Marker22343_14	Marker22343_87	1
Marker22354_34	Marker22354_146	1
Marker22354_37	Marker22354_117	1
Marker22359_69	Marker22359_109	1
Marker22377_32	Marker22377_68	1
Marker22442_79	Marker22442_155	1
Marker22557_121	Marker22557_154	1
Marker22564_40	Marker22564_128	1
Marker22599_74	Marker22599_84	1
Marker22613_87	Marker22742_84	1
Marker22620_22	Marker22620_59	1
Marker22620_22	Marker22620_90	1
Marker22620_59	Marker22620_90	1
Marker22653_63	Marker22734_124	1
Marker22687_89	Marker22742_84	1
Marker22777_116	Marker22812_26	1
Marker22777_20	Marker22777_116	1
Marker22777_20	Marker22812_26	1
Marker22811_119	Marker22811_151	1
Marker22815_136	Marker22815_157	1
Marker22890_114	Marker22890_150	1
Marker22932_151	Marker23036_15	1
Marker22961_52	Marker23027_84	1
Marker22977_64	Marker22977_67	1
Marker23005_24	Marker23005_47	1
Marker23016_46	Marker23016_103	1
Marker23027_34	Marker23027_38	1
Marker23028_21	Marker23028_126	1
Marker23039_4	Marker23039_56	1
Marker23047_121	Marker23047_141	1
Marker23047_39	Marker23145_100	1
Marker23047_59	Marker23047_121	1
Marker23047_59	Marker23047_141	1
Marker23125_114	Marker23125_151	1
Marker23130_45	Marker23210_42	1
Marker23163_40	Marker23163_68	1
Marker23165_57	Marker23165_72	1
Marker23197_44	Marker23197_93	1
Marker23197_56	Marker23197_105	1
Marker23217_4	Marker23373_157	1
Marker23243_50	Marker23517_24	1
Marker23265_102	Marker23723_66	1
Marker23291_100	Marker23291_121	1
Marker23293_152	Marker23293_157	1
Marker23293_18	Marker2388_155	1
Marker23337_61	Marker23337_64	1
Marker23345_25	Marker24271_81	1
Marker23345_59	Marker23581_132	1
Marker23345_59	Marker23786_102	1
Marker23345_59	Marker24271_81	1
Marker23345_59	Marker24389_153	1
Marker23345_59	Marker24502_114	1
Marker23345_59	Marker24502_135	1
Marker23345_59	Marker24502_64	1
Marker23350_38	Marker23350_50	1
Marker2335_53	Marker2335_63	1
Marker2336_126	Marker23854_94	1
Marker2336_59	Marker2336_126	1
Marker2336_59	Marker23854_94	1
Marker23373_157	Marker23474_109	1
Marker23373_157	Marker23662_81	1
Marker23373_157	Marker24264_119	1
Marker23373_157	Marker24271_119	1
Marker23373_157	Marker24315_125	1
Marker23373_157	Marker24336_112	1
Marker23378_81	Marker23877_64	1
Marker23434_28	Marker23434_154	1
Marker23444_43	Marker23658_150	1
Marker23444_43	Marker23723_66	1
Marker23444_43	Marker24091_109	1
Marker23444_43	Marker24091_93	1
Marker23450_25	Marker23450_89	1
Marker23450_25	Marker24425_126	1
Marker23450_25	Marker24571_77	1
Marker23450_89	Marker24425_126	1
Marker23450_89	Marker24571_77	1
Marker23462_68	Marker23462_87	1
Marker23473_154	Marker24698_26	1
Marker23473_154	Marker24698_5	1
Marker23474_109	Marker24264_119	1
Marker23474_109	Marker24271_119	1
Marker23474_109	Marker24336_112	1
Marker23517_53	Marker23621_143	1
Marker23517_53	Marker24010_123	1
Marker23517_53	Marker24404_56	1
Marker23517_53	Marker24611_141	1
Marker23523_74	Marker23757_156	1
Marker23533_56	Marker23533_134	1
Marker23533_7	Marker23533_85	1
Marker23566_104	Marker24537_122	1
Marker23578_31	Marker24282_18	1
Marker23578_92	Marker23578_99	1
Marker23581_132	Marker23786_102	1
Marker23581_132	Marker24007_35	1
Marker23581_132	Marker24271_81	1
Marker23581_132	Marker24389_153	1
Marker23581_132	Marker24502_114	1
Marker23581_132	Marker24502_135	1
Marker23581_132	Marker24502_64	1
Marker23584_76	Marker23707_89	1
Marker23584_76	Marker23854_103	1
Marker23584_76	Marker23854_23	1
Marker23584_76	Marker23901_158	1
Marker23584_76	Marker24007_39	1
Marker23584_76	Marker24350_115	1
Marker23584_76	Marker24787_131	1
Marker23589_16	Marker23589_20	1
Marker23589_16	Marker24018_103	1
Marker23589_16	Marker24018_128	1
Marker23589_20	Marker24018_103	1
Marker23589_20	Marker24018_128	1
Marker2360_142	Marker23621_128	1
Marker2360_25	Marker23779_132	1
Marker23621_143	Marker24010_123	1
Marker23621_143	Marker24404_56	1
Marker23621_143	Marker24611_141	1
Marker23621_44	Marker23621_151	1
Marker23658_150	Marker23723_66	1
Marker23658_150	Marker24468_37	1
Marker23658_150	Marker24927_135	1
Marker23658_155	Marker23658_162	1
Marker23662_81	Marker24264_119	1
Marker23702_60	Marker23702_156	1
Marker23707_5	Marker23707_73	1
Marker23707_82	Marker24787_131	1
Marker23707_89	Marker23854_103	1
Marker23707_89	Marker23854_23	1
Marker23707_89	Marker23901_158	1
Marker23707_89	Marker24007_39	1
Marker23707_89	Marker24350_115	1
Marker23707_89	Marker24787_131	1
Marker23714_3	Marker23714_81	1
Marker23716_155	Marker24000_13	1
Marker23716_32	Marker23716_117	1
Marker23716_6	Marker23716_117	1
Marker23716_6	Marker23716_32	1
Marker23723_54	Marker23901_147	1
Marker23723_54	Marker24087_101	1
Marker23723_66	Marker23986_107	1
Marker23723_66	Marker23986_98	1
Marker23723_66	Marker24091_109	1
Marker23723_66	Marker24091_93	1
Marker23723_66	Marker24130_123	1
Marker23723_66	Marker24927_135	1
Marker23723_66	Marker24989_123	1
Marker23727_127	Marker23727_153	1
Marker23757_147	Marker24044_51	1
Marker23760_119	Marker24199_9	1
Marker23760_38	Marker24611_141	1
Marker23778_97	Marker24841_81	1
Marker23786_102	Marker24271_81	1
Marker23786_102	Marker24389_153	1
Marker23786_102	Marker24502_114	1
Marker23786_102	Marker24502_135	1
Marker23786_102	Marker24502_64	1
Marker23786_53	Marker24611_155	1
Marker23799_161	Marker24694_24	1
Marker23799_161	Marker24694_9	1
Marker23812_51	Marker24724_97	1
Marker23820_124	Marker24271_119	1
Marker23820_124	Marker24336_112	1
Marker23827_36	Marker23827_79	1
Marker23849_84	Marker23849_99	1
Marker23851_128	Marker24669_115	1
Marker23851_128	Marker25112_146	1
Marker23851_78	Marker23851_128	1
Marker23851_78	Marker24669_115	1
Marker23851_78	Marker25112_146	1
Marker23854_103	Marker24007_39	1
Marker23854_103	Marker24350_115	1
Marker23854_103	Marker24787_131	1
Marker23854_23	Marker23854_103	1
Marker23854_23	Marker24007_39	1
Marker23854_23	Marker24350_115	1
Marker23854_23	Marker24787_131	1
Marker23854_94	Marker25119_114	1
Marker23854_97	Marker23980_100	1
Marker23859_62	Marker23859_152	1
Marker23859_98	Marker24270_33	1
Marker23876_122	Marker24054_87	1
Marker23876_138	Marker24054_87	1
Marker23876_20	Marker23876_138	1
Marker23876_20	Marker24054_87	1
Marker2388_53	Marker2388_115	1
Marker23901_147	Marker24087_101	1
Marker23905_99	Marker24859_126	1
Marker23905_99	Marker24859_144	1
Marker2390_69	Marker2390_73	1
Marker23966_113	Marker24475_74	1
Marker23966_113	Marker24769_69	1
Marker23966_93	Marker23966_136	1
Marker23984_112	Marker23984_118	1
Marker23986_11	Marker23986_80	1
Marker23986_98	Marker23986_107	1
Marker23988_122	Marker24679_61	1
Marker23988_38	Marker23988_157	1
Marker24003_65	Marker24540_146	1
Marker24003_65	Marker24987_146	1
Marker24003_65	Marker25112_47	1
Marker24007_14	Marker24502_114	1
Marker24007_14	Marker24502_135	1
Marker24007_14	Marker24502_64	1
Marker24007_14	Marker25112_83	1
Marker24007_35	Marker24235_10	1
Marker24007_35	Marker24389_153	1
Marker24007_39	Marker24350_115	1
Marker24007_39	Marker24787_131	1
Marker24007_39	Marker25146_9	1
Marker24010_123	Marker24404_56	1
Marker24010_123	Marker24611_141	1
Marker24018_103	Marker24018_128	1
Marker24018_7	Marker24018_84	1
Marker24018_7	Marker24018_97	1
Marker24018_84	Marker24018_97	1
Marker24019_119	Marker24019_154	1
Marker24019_13	Marker24019_119	1
Marker24019_13	Marker24019_154	1
Marker24044_51	Marker24531_17	1
Marker24044_51	Marker24531_23	1
Marker24044_51	Marker24613_75	1
Marker24054_107	Marker24270_47	1
Marker24070_21	Marker24829_119	1
Marker24070_21	Marker24954_5	1
Marker24081_18	Marker24081_70	1
Marker24088_54	Marker24088_125	1
Marker24091_109	Marker24927_135	1
Marker24091_109	Marker24954_80	1
Marker24091_109	Marker25128_54	1
Marker24091_93	Marker24091_109	1
Marker24091_93	Marker24927_135	1
Marker24091_93	Marker24954_80	1
Marker24091_93	Marker25128_54	1
Marker24094_129	Marker24787_131	1
Marker24094_57	Marker24094_72	1
Marker24130_123	Marker24989_123	1
Marker24130_123	Marker25102_80	1
Marker24163_10	Marker24163_117	1
Marker24163_10	Marker24163_155	1
Marker24163_117	Marker24163_155	1
Marker24167_119	Marker24669_115	1
Marker24199_132	Marker24270_33	1
Marker24199_9	Marker24927_135	1
Marker24199_9	Marker25128_54	1
Marker24199_9	Marker25187_106	1
Marker24200_111	Marker24200_127	1
Marker24200_111	Marker25402_27	1
Marker24200_127	Marker25402_27	1
Marker24213_143	Marker24829_119	1
Marker24233_24	Marker24233_130	1
Marker24233_24	Marker24233_81	1
Marker24233_81	Marker24233_130	1
Marker24259_133	Marker25044_27	1
Marker24262_89	Marker24262_152	1
Marker24264_119	Marker24271_119	1
Marker24264_119	Marker24336_112	1
Marker24264_119	Marker24937_24	1
Marker24264_119	Marker25441_112	1
Marker24264_20	Marker24694_24	1
Marker24264_20	Marker24694_9	1
Marker24271_119	Marker24336_112	1
Marker24271_119	Marker24937_24	1
Marker24271_119	Marker25441_112	1
Marker24271_81	Marker24389_153	1
Marker24271_81	Marker24502_114	1
Marker24271_81	Marker24502_135	1
Marker24271_81	Marker24502_64	1
Marker24271_81	Marker25112_83	1
Marker24271_81	Marker25175_155	1
Marker24292_110	Marker24292_151	1
Marker24292_52	Marker24292_110	1
Marker24292_52	Marker24292_151	1
Marker24294_22	Marker24294_64	1
Marker24336_112	Marker24937_24	1
Marker24336_112	Marker25441_112	1
Marker24336_39	Marker24336_59	1
Marker24336_39	Marker24859_26	1
Marker24336_59	Marker24859_26	1
Marker24350_115	Marker24787_131	1
Marker24350_115	Marker25146_9	1
Marker24350_115	Marker25280_40	1
Marker24350_115	Marker25575_102	1
Marker24355_131	Marker24355_134	1
Marker24378_106	Marker25496_35	1
Marker24378_106	Marker25496_85	1
Marker24389_153	Marker24502_114	1
Marker24389_153	Marker24502_135	1
Marker24389_153	Marker24502_64	1
Marker24389_153	Marker25112_83	1
Marker24396_158	Marker25468_5	1
Marker24404_56	Marker24611_141	1
Marker24404_56	Marker24873_64	1
Marker24404_56	Marker24873_71	1
Marker24408_133	Marker24408_155	1
Marker24409_75	Marker24409_116	1
Marker24425_126	Marker24571_77	1
Marker24425_126	Marker25473_85	1
Marker24429_20	Marker24429_93	1
Marker24436_74	Marker24663_121	1
Marker24475_74	Marker24769_69	1
Marker24478_128	Marker24502_114	1
Marker24478_128	Marker24502_135	1
Marker24478_128	Marker24502_64	1
Marker24478_128	Marker25112_83	1
Marker24494_4	Marker24494_18	1
Marker24502_114	Marker24502_135	1
Marker24502_114	Marker25112_83	1
Marker24502_135	Marker25112_83	1
Marker24502_64	Marker24502_114	1
Marker24502_64	Marker24502_135	1
Marker24502_64	Marker25112_83	1
Marker24528_115	Marker25040_88	1
Marker24529_116	Marker24859_126	1
Marker24529_116	Marker24859_144	1
Marker24529_116	Marker25161_134	1
Marker24529_116	Marker25161_3	1
Marker24531_17	Marker24531_23	1
Marker24534_71	Marker24758_27	1
Marker24539_107	Marker25128_54	1
Marker24540_146	Marker24987_146	1
Marker24540_146	Marker25112_47	1
Marker24571_77	Marker25473_85	1
Marker24663_121	Marker25868_48	1
Marker24691_23	Marker25831_63	1
Marker24694_27	Marker24694_30	1
Marker24694_9	Marker24694_24	1
Marker24695_77	Marker24695_125	1
Marker24698_5	Marker24698_26	1
Marker24698_61	Marker24698_141	1
Marker24728_117	Marker24728_130	1
Marker24755_125	Marker24755_149	1
Marker24755_156	Marker25187_106	1
Marker24755_156	Marker25479_109	1
Marker24755_19	Marker24755_156	1
Marker24755_19	Marker25187_106	1
Marker24755_19	Marker25479_109	1
Marker24758_27	Marker25616_22	1
Marker24761_100	Marker24761_113	1
Marker24761_100	Marker24761_118	1
Marker24761_113	Marker24761_118	1
Marker24761_15	Marker24761_100	1
Marker24761_15	Marker24761_113	1
Marker24761_15	Marker24761_118	1
Marker24764_38	Marker24764_87	1
Marker24787_131	Marker25146_9	1
Marker24787_131	Marker25188_102	1
Marker24787_131	Marker25280_40	1
Marker24787_131	Marker25575_102	1
Marker24787_131	Marker25771_92	1
Marker24787_131	Marker25858_25	1
Marker24800_150	Marker24800_160	1
Marker24800_22	Marker24800_133	1
Marker24806_4	Marker24806_17	1
Marker2481_135	Marker2488_125	1
Marker24859_126	Marker24859_144	1
Marker24859_126	Marker25161_134	1
Marker24859_126	Marker25161_3	1
Marker24859_126	Marker25285_164	1
Marker24859_126	Marker25479_147	1
Marker24859_126	Marker26014_30	1
Marker24859_144	Marker25161_134	1
Marker24859_144	Marker25161_3	1
Marker24859_144	Marker25285_164	1
Marker24859_144	Marker25479_147	1
Marker24859_144	Marker26014_30	1
Marker24873_64	Marker24873_71	1
Marker24883_53	Marker24883_128	1
Marker24927_135	Marker24954_80	1
Marker24927_135	Marker25128_54	1
Marker24927_135	Marker25187_106	1
Marker24927_135	Marker25213_101	1
Marker24927_135	Marker25213_52	1
Marker24927_135	Marker25329_53	1
Marker24927_135	Marker25479_109	1
Marker24927_135	Marker25507_61	1
Marker24927_135	Marker25831_19	1
Marker24927_135	Marker25972_64	1
Marker24927_135	Marker26005_51	1
Marker24927_135	Marker26005_75	1
Marker24927_135	Marker26178_15	1
Marker24927_95	Marker24927_103	1
Marker24937_24	Marker25441_112	1
Marker24937_24	Marker25578_110	1
Marker24937_24	Marker25578_113	1
Marker24937_24	Marker25578_94	1
Marker24937_24	Marker25813_101	1
Marker24937_24	Marker25813_62	1
Marker24937_24	Marker26062_105	1
Marker24937_24	Marker26078_16	1
Marker24937_24	Marker26116_121	1
Marker24949_153	Marker25321_143	1
Marker24954_80	Marker25128_54	1
Marker24954_80	Marker25213_110	1
Marker24954_80	Marker25479_109	1
Marker24954_80	Marker25507_61	1
Marker24954_80	Marker25831_19	1
Marker24954_80	Marker25972_64	1
Marker24954_80	Marker26005_51	1
Marker24954_80	Marker26005_75	1
Marker24954_80	Marker26178_15	1
Marker24964_103	Marker25918_128	1
Marker24964_63	Marker24964_103	1
Marker24964_63	Marker25918_128	1
Marker24964_73	Marker24964_113	1
Marker24987_146	Marker25112_47	1
Marker24999_106	Marker24999_120	1
Marker24999_106	Marker24999_126	1
Marker24999_120	Marker24999_126	1
Marker24999_30	Marker24999_106	1
Marker24999_30	Marker24999_120	1
Marker24999_30	Marker24999_126	1
Marker2502_102	Marker2502_143	1
Marker25040_88	Marker25137_156	1
Marker25044_27	Marker25096_127	1
Marker25087_14	Marker25087_44	1
Marker25111_76	Marker25620_146	1
Marker25111_76	Marker25620_154	1
Marker25112_116	Marker26266_143	1
Marker25112_47	Marker26339_71	1
Marker25118_3	Marker25118_129	1
Marker25119_114	Marker26222_145	1
Marker25119_40	Marker26231_99	1
Marker25128_54	Marker25187_106	1
Marker25128_54	Marker25479_109	1
Marker25128_54	Marker25507_61	1
Marker25128_54	Marker25831_19	1
Marker25128_54	Marker25972_64	1
Marker25128_54	Marker26005_51	1
Marker25128_54	Marker26005_75	1
Marker25128_54	Marker26178_15	1
Marker25128_54	Marker26231_27	1
Marker25146_42	Marker25146_58	1
Marker25146_9	Marker25280_40	1
Marker25146_9	Marker25575_102	1
Marker25146_9	Marker25858_25	1
Marker25146_9	Marker26193_15	1
Marker25161_3	Marker25161_134	1
Marker25165_14	Marker25165_101	1
Marker25175_69	Marker25321_23	1
Marker25187_106	Marker25479_109	1
Marker25188_102	Marker25858_25	1
Marker25195_11	Marker26378_142	1
Marker25195_11	Marker26378_20	1
Marker25195_11	Marker26378_71	1
Marker25213_101	Marker25302_109	1
Marker25213_101	Marker26178_15	1
Marker25213_52	Marker25213_101	1
Marker25213_52	Marker25302_109	1
Marker25213_52	Marker26178_15	1
Marker25225_99	Marker25225_118	1
Marker25248_28	Marker25248_31	1
Marker25248_6	Marker25248_28	1
Marker25248_6	Marker25248_31	1
Marker25257_74	Marker25257_80	1
Marker25260_37	Marker25260_111	1
Marker25269_37	Marker25269_116	1
Marker25280_40	Marker25575_102	1
Marker25280_40	Marker25858_25	1
Marker25280_40	Marker26193_15	1
Marker25285_152	Marker26466_111	1
Marker25285_164	Marker25479_147	1
Marker25285_164	Marker26014_30	1
Marker25285_164	Marker2633_116	1
Marker25285_41	Marker26379_110	1
Marker25304_15	Marker26166_31	1
Marker25304_70	Marker25304_117	1
Marker25310_101	Marker25310_155	1
Marker2531_125	Marker2531_131	1
Marker25332_88	Marker25899_128	1
Marker25332_88	Marker26062_30	1
Marker25342_10	Marker25342_46	1
Marker25342_10	Marker25342_79	1
Marker25342_46	Marker25342_79	1
Marker25374_127	Marker25374_155	1
Marker25411_139	Marker2583_80	1
Marker25411_139	Marker26159_162	1
Marker25411_139	Marker26222_145	1
Marker25411_139	Marker26487_132	1
Marker25434_34	Marker25501_75	1
Marker25434_34	Marker25973_3	1
Marker25434_34	Marker26009_90	1
Marker25441_112	Marker25813_101	1
Marker25441_112	Marker25813_62	1
Marker25441_112	Marker26062_105	1
Marker25441_112	Marker26078_16	1
Marker25441_112	Marker26116_121	1
Marker25441_112	Marker26337_152	1
Marker25441_112	Marker26411_157	1
Marker25441_112	Marker26466_111	1
Marker25441_112	Marker26625_139	1
Marker25445_45	Marker25445_51	1
Marker25454_112	Marker25454_116	1
Marker25468_145	Marker26587_24	1
Marker25472_102	Marker25472_133	1
Marker25475_91	Marker25475_153	1
Marker25479_109	Marker25507_61	1
Marker25479_109	Marker25831_19	1
Marker25479_109	Marker25964_80	1
Marker25479_109	Marker25972_64	1
Marker25479_109	Marker26005_51	1
Marker25479_109	Marker26005_75	1
Marker25479_109	Marker26178_15	1
Marker25479_109	Marker26231_27	1
Marker25479_147	Marker26014_30	1
Marker25479_147	Marker2633_116	1
Marker25483_47	Marker25483_67	1
Marker25496_35	Marker25496_85	1
Marker25496_35	Marker25711_102	1
Marker25496_35	Marker26216_3	1
Marker25496_85	Marker25711_102	1
Marker25496_85	Marker26216_3	1
Marker25507_61	Marker25831_19	1
Marker25507_61	Marker25972_64	1
Marker25507_61	Marker26005_51	1
Marker25507_61	Marker26005_75	1
Marker25507_61	Marker26178_15	1
Marker25507_61	Marker26231_27	1
Marker25575_102	Marker25614_113	1
Marker25575_102	Marker25858_25	1
Marker25575_102	Marker26193_15	1
Marker25575_102	Marker26550_10	1
Marker25575_102	Marker26587_87	1
Marker25578_110	Marker25578_113	1
Marker25578_110	Marker26062_105	1
Marker25578_110	Marker26116_121	1
Marker25578_113	Marker26062_105	1
Marker25578_113	Marker26116_121	1
Marker25578_94	Marker25578_110	1
Marker25578_94	Marker25578_113	1
Marker25578_94	Marker26062_105	1
Marker25578_94	Marker26116_121	1
Marker25614_113	Marker25858_25	1
Marker25614_92	Marker25614_100	1
Marker25616_33	Marker25711_112	1
Marker25616_33	Marker26116_121	1
Marker25616_38	Marker25858_76	1
Marker25616_44	Marker25616_63	1
Marker25620_146	Marker25620_154	1
Marker25711_102	Marker26216_3	1
Marker25711_112	Marker26943_140	1
Marker25711_32	Marker26581_103	1
Marker25733_48	Marker25768_49	1
Marker25733_48	Marker26411_157	1
Marker25733_48	Marker26507_36	1
Marker25768_49	Marker26411_157	1
Marker25768_49	Marker26507_36	1
Marker25771_31	Marker25771_155	1
Marker25808_30	Marker25808_113	1
Marker25808_30	Marker25808_97	1
Marker25808_72	Marker25808_136	1
Marker25808_97	Marker25808_113	1
Marker25813_101	Marker26062_105	1
Marker25813_101	Marker26078_16	1
Marker25813_101	Marker26116_121	1
Marker25813_101	Marker26337_152	1
Marker25813_101	Marker26411_157	1
Marker25813_101	Marker26466_111	1
Marker25813_101	Marker26625_139	1
Marker25813_101	Marker26687_71	1
Marker25813_101	Marker26943_140	1
Marker25813_101	Marker27013_52	1
Marker25813_101	Marker27035_137	1
Marker25813_62	Marker25813_101	1
Marker25813_62	Marker26062_105	1
Marker25813_62	Marker26078_16	1
Marker25813_62	Marker26116_121	1
Marker25813_62	Marker26337_152	1
Marker25813_62	Marker26411_157	1
Marker25813_62	Marker26466_111	1
Marker25813_62	Marker26625_139	1
Marker25813_62	Marker26687_71	1
Marker25813_62	Marker26943_140	1
Marker25813_62	Marker27013_52	1
Marker25813_62	Marker27035_137	1
Marker2581_38	Marker2581_134	1
Marker25831_159	Marker26701_98	1
Marker25831_19	Marker25972_64	1
Marker25831_19	Marker26005_51	1
Marker25831_19	Marker26005_75	1
Marker25831_19	Marker26178_15	1
Marker25831_19	Marker26231_27	1
Marker25831_63	Marker26591_29	1
Marker25831_63	Marker26591_94	1
Marker25831_91	Marker25831_159	1
Marker25831_91	Marker26701_98	1
Marker2583_80	Marker26159_162	1
Marker2583_80	Marker26222_145	1
Marker2583_80	Marker26487_132	1
Marker25848_40	Marker25972_64	1
Marker25848_40	Marker26005_51	1
Marker25848_40	Marker26005_75	1
Marker25848_40	Marker27114_88	1
Marker25858_25	Marker26193_15	1
Marker25858_25	Marker26550_10	1
Marker25858_25	Marker26587_87	1
Marker25858_76	Marker26943_64	1
Marker25858_76	Marker26943_8	1
Marker25861_56	Marker25861_85	1
Marker25890_21	Marker26578_23	1
Marker25890_82	Marker2715_139	1
Marker25897_60	Marker25897_139	1
Marker25899_128	Marker26062_30	1
Marker25899_160	Marker26159_81	1
Marker25899_160	Marker27096_102	1
Marker25918_128	Marker26315_15	1
Marker25972_64	Marker26005_51	1
Marker25972_64	Marker26005_75	1
Marker25972_64	Marker26178_15	1
Marker25972_64	Marker26231_27	1
Marker25973_119	Marker25973_122	1
Marker25973_71	Marker25973_119	1
Marker25973_71	Marker25973_122	1
Marker26005_51	Marker26005_75	1
Marker26005_51	Marker26178_15	1
Marker26005_51	Marker26231_27	1
Marker26005_75	Marker26178_15	1
Marker26005_75	Marker26231_27	1
Marker26009_64	Marker26009_101	1
Marker26009_90	Marker26863_40	1
Marker26014_30	Marker2633_116	1
Marker26040_48	Marker26040_125	1
Marker26040_53	Marker26040_130	1
Marker26062_105	Marker26078_16	1
Marker26062_105	Marker26116_121	1
Marker26062_105	Marker26337_152	1
Marker26062_105	Marker26411_157	1
Marker26062_105	Marker26466_111	1
Marker26062_105	Marker26625_139	1
Marker26062_105	Marker26943_140	1
Marker26062_105	Marker27013_52	1
Marker26062_105	Marker27117_36	1
Marker26064_26	Marker26064_59	1
Marker26078_129	Marker26161_35	1
Marker26078_129	Marker26177_69	1
Marker26078_16	Marker26116_121	1
Marker26078_16	Marker26337_152	1
Marker26078_16	Marker26411_157	1
Marker26078_16	Marker26466_111	1
Marker26078_16	Marker26625_139	1
Marker26078_16	Marker26687_71	1
Marker26078_16	Marker26943_140	1
Marker26078_16	Marker27117_36	1
Marker26116_121	Marker26337_152	1
Marker26116_121	Marker26411_157	1
Marker26116_121	Marker26466_111	1
Marker26116_121	Marker26625_139	1
Marker26116_121	Marker26861_8	1
Marker26116_121	Marker26943_140	1
Marker26116_121	Marker27013_52	1
Marker26116_121	Marker27087_77	1
Marker26116_121	Marker27117_36	1
Marker26116_121	Marker27346_134	1
Marker26116_121	Marker27346_27	1
Marker26116_52	Marker26116_157	1
Marker2614_32	Marker26568_36	1
Marker26150_142	Marker26150_165	1
Marker26159_162	Marker26222_145	1
Marker26159_162	Marker26487_132	1
Marker26159_81	Marker27096_102	1
Marker26161_35	Marker26177_69	1
Marker26161_35	Marker26539_42	1
Marker26161_35	Marker27181_47	1
Marker26161_35	Marker27298_34	1
Marker26166_26	Marker26166_43	1
Marker26166_31	Marker26947_110	1
Marker26177_69	Marker26539_42	1
Marker26177_69	Marker27181_47	1
Marker26177_69	Marker27298_34	1
Marker26178_15	Marker26231_27	1
Marker26178_15	Marker26578_44	1
Marker26179_53	Marker26179_144	1
Marker26179_53	Marker26179_59	1
Marker26179_59	Marker26179_144	1
Marker26193_15	Marker26550_10	1
Marker26193_15	Marker26587_87	1
Marker26193_15	Marker27190_27	1
Marker26196_58	Marker26196_110	1
Marker2621_56	Marker2621_107	1
Marker26222_13	Marker27397_159	1
Marker26222_145	Marker26487_132	1
Marker26222_145	Marker27397_159	1
Marker26223_30	Marker26223_114	1
Marker26225_68	Marker26225_155	1
Marker26257_158	Marker26411_38	1
Marker26257_57	Marker26581_133	1
Marker26257_57	Marker27008_26	1
Marker26257_57	Marker27101_62	1
Marker26261_33	Marker26261_46	1
Marker26266_139	Marker27135_35	1
Marker26277_10	Marker26277_79	1
Marker26277_61	Marker26277_125	1
Marker26294_69	Marker26294_154	1
Marker26315_23	Marker26315_158	1
Marker26336_91	Marker26539_139	1
Marker26336_91	Marker26588_62	1
Marker26337_152	Marker26411_157	1
Marker26337_152	Marker26466_111	1
Marker26337_152	Marker26625_139	1
Marker26337_152	Marker26943_140	1
Marker26337_152	Marker27117_36	1
Marker26337_152	Marker27346_134	1
Marker26337_152	Marker27346_27	1
Marker26337_152	Marker27427_122	1
Marker26339_71	Marker27358_3	1
Marker26349_38	Marker26349_56	1
Marker26378_20	Marker26378_142	1
Marker26378_20	Marker26378_71	1
Marker26378_71	Marker26378_142	1
Marker26379_110	Marker27629_132	1
Marker26387_105	Marker26701_56	1
Marker26387_64	Marker26387_127	1
Marker26396_100	Marker26396_139	1
Marker26411_157	Marker26466_111	1
Marker26411_157	Marker26466_141	1
Marker26411_157	Marker26507_36	1
Marker26411_157	Marker26625_139	1
Marker26411_157	Marker26943_140	1
Marker26411_157	Marker27117_36	1
Marker26411_157	Marker27205_137	1
Marker26411_38	Marker27547_9	1
Marker26416_65	Marker26581_88	1
Marker26416_65	Marker26760_62	1
Marker26416_65	Marker27668_135	1
Marker26466_111	Marker26625_139	1
Marker26466_111	Marker26771_144	1
Marker26466_111	Marker26943_140	1
Marker26466_111	Marker27013_52	1
Marker26466_111	Marker27117_36	1
Marker26466_111	Marker27427_122	1
Marker26466_111	Marker27686_61	1
Marker26466_141	Marker27205_137	1
Marker26475_135	Marker26475_142	1
Marker2649_119	Marker2649_135	1
Marker2649_119	Marker2649_151	1
Marker2649_135	Marker2649_151	1
Marker26492_25	Marker26492_103	1
Marker26507_31	Marker26507_117	1
Marker2653_40	Marker2653_112	1
Marker26539_139	Marker26588_62	1
Marker26539_42	Marker27298_34	1
Marker26550_10	Marker26587_87	1
Marker26550_10	Marker27190_27	1
Marker26550_10	Marker27629_9	1
Marker26550_10	Marker27724_78	1
Marker26578_23	Marker26622_38	1
Marker26578_30	Marker26578_123	1
Marker26581_103	Marker27669_39	1
Marker26581_133	Marker27008_26	1
Marker26581_133	Marker27101_62	1
Marker26581_88	Marker27668_135	1
Marker26587_87	Marker27190_27	1
Marker26587_87	Marker27629_9	1
Marker26587_87	Marker27724_78	1
Marker26591_29	Marker26591_94	1
Marker26594_69	Marker27682_31	1
Marker26604_68	Marker26784_72	1
Marker26604_68	Marker27418_24	1
Marker26605_30	Marker26623_55	1
Marker26605_30	Marker27312_130	1
Marker26605_30	Marker27397_159	1
Marker26611_139	Marker26611_151	1
Marker26611_23	Marker27668_145	1
Marker26611_23	Marker27668_67	1
Marker26623_55	Marker27397_159	1
Marker26625_139	Marker26943_140	1
Marker26625_139	Marker27087_77	1
Marker26625_139	Marker27117_36	1
Marker26625_139	Marker27686_61	1
Marker26625_139	Marker27737_53	1
Marker26629_107	Marker26629_156	1
Marker26629_65	Marker26629_107	1
Marker26629_65	Marker26629_156	1
Marker26641_17	Marker26879_78	1
Marker26657_23	Marker26657_30	1
Marker26665_118	Marker27704_109	1
Marker26676_68	Marker26676_103	1
Marker26687_71	Marker27686_61	1
Marker26687_71	Marker27737_53	1
Marker26693_151	Marker26776_11	1
Marker26701_19	Marker26701_112	1
Marker26706_40	Marker26706_134	1
Marker26710_145	Marker2715_127	1
Marker26710_70	Marker26710_145	1
Marker26710_70	Marker2715_127	1
Marker26712_30	Marker26712_101	1
Marker26760_93	Marker26760_151	1
Marker26771_144	Marker26943_140	1
Marker26784_72	Marker27418_24	1
Marker26802_13	Marker26802_117	1
Marker2681_80	Marker2681_156	1
Marker26836_130	Marker27114_80	1
Marker26836_130	Marker27777_41	1
Marker26861_8	Marker27087_77	1
Marker2688_57	Marker27098_120	1
Marker2688_57	Marker27301_144	1
Marker26926_41	Marker26926_73	1
Marker26926_88	Marker28009_77	1
Marker26939_33	Marker27096_102	1
Marker26943_140	Marker27013_52	1
Marker26943_140	Marker27117_36	1
Marker26943_140	Marker27346_134	1
Marker26943_140	Marker27346_27	1
Marker26943_140	Marker27686_61	1
Marker26943_140	Marker27737_53	1
Marker26943_140	Marker27798_97	1
Marker26943_140	Marker27956_10	1
Marker26943_140	Marker28009_62	1
Marker26943_64	Marker27975_101	1
Marker26943_8	Marker26943_64	1
Marker26943_8	Marker27975_101	1
Marker26947_110	Marker27841_148	1
Marker26964_132	Marker26964_150	1
Marker26966_106	Marker26966_109	1
Marker26966_106	Marker26966_127	1
Marker26966_109	Marker26966_127	1
Marker26978_25	Marker26978_77	1
Marker27008_26	Marker27101_62	1
Marker27013_52	Marker27686_61	1
Marker27020_27	Marker27020_91	1
Marker27034_116	Marker27034_121	1
Marker27034_156	Marker27114_80	1
Marker27034_156	Marker28204_56	1
Marker27052_91	Marker27506_20	1
Marker27079_103	Marker27079_154	1
Marker27079_41	Marker27079_103	1
Marker27079_41	Marker27079_154	1
Marker27092_47	Marker27092_69	1
Marker27098_120	Marker27301_144	1
Marker27098_120	Marker28148_141	1
Marker27114_80	Marker27292_131	1
Marker27114_80	Marker27767_159	1
Marker27114_80	Marker27777_41	1
Marker27114_80	Marker28204_56	1
Marker27117_152	Marker27506_44	1
Marker27117_36	Marker27686_61	1
Marker27117_36	Marker27737_53	1
Marker27117_36	Marker28009_62	1
Marker27117_36	Marker28166_56	1
Marker27143_34	Marker27143_55	1
Marker27143_34	Marker27143_67	1
Marker27143_34	Marker27143_70	1
Marker27143_55	Marker27143_67	1
Marker27143_55	Marker27143_70	1
Marker27143_67	Marker27143_70	1
Marker2715_15	Marker2715_77	1
Marker27159_77	Marker27159_101	1
Marker27176_44	Marker28227_42	1
Marker27176_44	Marker28384_105	1
Marker27181_102	Marker27181_109	1
Marker27181_102	Marker27181_118	1
Marker27181_109	Marker27181_118	1
Marker27185_147	Marker27292_153	1
Marker27190_27	Marker27629_9	1
Marker27190_27	Marker27724_78	1
Marker27190_27	Marker27967_116	1
Marker27190_27	Marker28038_32	1
Marker27206_33	Marker27206_123	1
Marker27231_82	Marker27231_161	1
Marker27235_70	Marker27235_92	1
Marker27239_43	Marker27239_138	1
Marker27239_6	Marker27239_50	1
Marker27269_104	Marker27269_124	1
Marker27301_144	Marker28148_141	1
Marker27301_144	Marker28506_37	1
Marker27311_8	Marker27311_56	1
Marker27332_75	Marker27422_34	1
Marker27332_75	Marker28574_22	1
Marker27346_134	Marker27798_97	1
Marker27346_27	Marker27346_134	1
Marker27346_27	Marker27798_97	1
Marker27354_110	Marker27354_124	1
Marker27399_154	Marker27614_77	1
Marker2740_129	Marker28581_41	1
Marker27418_24	Marker28166_48	1
Marker27422_34	Marker28061_41	1
Marker27422_34	Marker28574_22	1
Marker27433_104	Marker27547_9	1
Marker27433_141	Marker28038_94	1
Marker27433_141	Marker2848_120	1
Marker27495_51	Marker27495_133	1
Marker2749_59	Marker2749_83	1
Marker27509_99	Marker27509_162	1
Marker27520_12	Marker27734_34	1
Marker27521_26	Marker27521_160	1
Marker27522_67	Marker27522_80	1
Marker27537_110	Marker27708_61	1
Marker27547_145	Marker28207_87	1
Marker27548_36	Marker27548_44	1
Marker27552_156	Marker27671_6	1
Marker27582_62	Marker28581_41	1
Marker27594_68	Marker27594_72	1
Marker27614_32	Marker27614_38	1
Marker27614_74	Marker28227_42	1
Marker27616_140	Marker27616_148	1
Marker27623_100	Marker27720_75	1
Marker27623_100	Marker28600_65	1
Marker27629_9	Marker27724_78	1
Marker27629_9	Marker27967_116	1
Marker27629_9	Marker28038_32	1
Marker27639_128	Marker27857_12	1
Marker27639_128	Marker27857_65	1
Marker27639_13	Marker27639_108	1
Marker27647_54	Marker28621_64	1
Marker27649_39	Marker27649_134	1
Marker27668_67	Marker27668_145	1
Marker27671_6	Marker28209_90	1
Marker27671_6	Marker28521_140	1
Marker27671_6	Marker28580_142	1
Marker27671_6	Marker28580_30	1
Marker27686_61	Marker27737_53	1
Marker27686_61	Marker28009_62	1
Marker27686_61	Marker28327_95	1
Marker27720_75	Marker28600_65	1
Marker27724_78	Marker27967_116	1
Marker27724_78	Marker28038_32	1
Marker27734_106	Marker28521_140	1
Marker27737_53	Marker28009_62	1
Marker27752_75	Marker27752_158	1
Marker27767_159	Marker28542_81	1
Marker27767_3	Marker27767_21	1
Marker27777_10	Marker27777_150	1
Marker27777_26	Marker28046_19	1
Marker27777_41	Marker28204_56	1
Marker27777_41	Marker28542_81	1
Marker27798_18	Marker27798_102	1
Marker27813_126	Marker27813_130	1
Marker27824_111	Marker28170_123	1
Marker27824_60	Marker27824_78	1
Marker27836_112	Marker28956_53	1
Marker27836_54	Marker27836_112	1
Marker27836_54	Marker28879_91	1
Marker27836_54	Marker28956_53	1
Marker27841_148	Marker28026_35	1
Marker27841_148	Marker28227_42	1
Marker27841_148	Marker28958_100	1
Marker27841_148	Marker28958_90	1
Marker27845_73	Marker27845_96	1
Marker27858_5	Marker27858_116	1
Marker27874_17	Marker27968_101	1
Marker27874_17	Marker28026_35	1
Marker27956_10	Marker28009_62	1
Marker27956_10	Marker28569_3	1
Marker27959_28	Marker28971_82	1
Marker27967_116	Marker28038_32	1
Marker27967_116	Marker28532_107	1
Marker27967_47	Marker28009_77	1
Marker27967_47	Marker28273_82	1
Marker27967_47	Marker28329_58	1
Marker27968_101	Marker28026_35	1
Marker28004_42	Marker28574_22	1
Marker28007_28	Marker28007_112	1
Marker28009_117	Marker28166_56	1
Marker28009_62	Marker28166_56	1
Marker28009_62	Marker28569_3	1
Marker28009_62	Marker29057_71	1
Marker28009_77	Marker28273_82	1
Marker28009_77	Marker28329_58	1
Marker28026_35	Marker29045_44	1
Marker28038_134	Marker28700_134	1
Marker28038_32	Marker28087_18	1
Marker28038_94	Marker2848_120	1
Marker28059_102	Marker28059_130	1
Marker28063_77	Marker28584_53	1
Marker28087_29	Marker28087_68	1
Marker28090_56	Marker29229_144	1
Marker2811_87	Marker28939_21	1
Marker2811_87	Marker29061_117	1
Marker28136_20	Marker28230_34	1
Marker28148_141	Marker28506_37	1
Marker28148_141	Marker2918_27	1
Marker28148_141	Marker29242_3	1
Marker28170_16	Marker28678_124	1
Marker28170_16	Marker29069_85	1
Marker28201_140	Marker29368_134	1
Marker28201_146	Marker28895_111	1
Marker28201_146	Marker28895_145	1
Marker28204_56	Marker28542_81	1
Marker28204_56	Marker29298_48	1
Marker28209_125	Marker28683_37	1
Marker28214_38	Marker28214_82	1
Marker28227_23	Marker28227_28	1
Marker28227_23	Marker28227_32	1
Marker28227_28	Marker28227_32	1
Marker28227_42	Marker28384_105	1
Marker28227_42	Marker28958_100	1
Marker28227_42	Marker28958_90	1
Marker28227_42	Marker29045_44	1
Marker28227_42	Marker29242_3	1
Marker28227_42	Marker29298_92	1
Marker28273_82	Marker28329_58	1
Marker28273_82	Marker29481_3	1
Marker28273_82	Marker29481_8	1
Marker28300_48	Marker29347_31	1
Marker28309_37	Marker28309_104	1
Marker28309_40	Marker28309_107	1
Marker28322_34	Marker28322_72	1
Marker28327_9	Marker29261_146	1
Marker28327_9	Marker29320_98	1
Marker28329_12	Marker28329_127	1
Marker28343_128	Marker29038_158	1
Marker28343_19	Marker28343_93	1
Marker28343_54	Marker28343_128	1
Marker28343_54	Marker29038_158	1
Marker28380_101	Marker28380_106	1
Marker28380_101	Marker28380_110	1
Marker28380_106	Marker28380_110	1
Marker28382_128	Marker28382_153	1
Marker2838_46	Marker2838_85	1
Marker2838_76	Marker2838_115	1
Marker28408_34	Marker28408_153	1
Marker28433_38	Marker28521_140	1
Marker28476_137	Marker28476_150	1
Marker28476_25	Marker28476_137	1
Marker28476_25	Marker28476_150	1
Marker28477_110	Marker28477_131	1
Marker28477_7	Marker28477_50	1
Marker2849_128	Marker2849_156	1
Marker28493_41	Marker29418_33	1
Marker28493_6	Marker28493_41	1
Marker28493_6	Marker29418_33	1
Marker28506_37	Marker2918_27	1
Marker28506_37	Marker29242_3	1
Marker28518_112	Marker28518_145	1
Marker28521_140	Marker28948_105	1
Marker28521_140	Marker28948_38	1
Marker28521_140	Marker29466_29	1
Marker28521_140	Marker29666_117	1
Marker28521_140	Marker29666_55	1
Marker28534_91	Marker28653_14	1
Marker28537_12	Marker28537_158	1
Marker28537_60	Marker29439_32	1
Marker28542_81	Marker29298_48	1
Marker28571_10	Marker28571_89	1
Marker28571_48	Marker28571_114	1
Marker28571_95	Marker2913_110	1
Marker28571_95	Marker29242_3	1
Marker28574_120	Marker28895_111	1
Marker28574_120	Marker28895_145	1
Marker28574_22	Marker28600_36	1
Marker28574_22	Marker2890_17	1
Marker28574_22	Marker29392_73	1
Marker28580_142	Marker29045_44	1
Marker28580_142	Marker29298_92	1
Marker28580_142	Marker29466_29	1
Marker28580_30	Marker28580_142	1
Marker28580_30	Marker29045_44	1
Marker28580_30	Marker29298_92	1
Marker28580_30	Marker29466_29	1
Marker28584_156	Marker29449_114	1
Marker28642_136	Marker29057_71	1
Marker28644_109	Marker2895_127	1
Marker28644_109	Marker29054_79	1
Marker28644_72	Marker28644_109	1
Marker28644_72	Marker2895_127	1
Marker28644_72	Marker29054_79	1
Marker28671_16	Marker28671_110	1
Marker28678_124	Marker29849_36	1
Marker28678_124	Marker29849_76	1
Marker28678_48	Marker28678_63	1
Marker28678_7	Marker28678_58	1
Marker28683_57	Marker28683_129	1
Marker28756_3	Marker29427_111	1
Marker28758_42	Marker28758_55	1
Marker28768_44	Marker28768_69	1
Marker28822_117	Marker29038_56	1
Marker28822_117	Marker29664_26	1
Marker28850_35	Marker28850_112	1
Marker28850_60	Marker28850_137	1
Marker28856_63	Marker30057_149	1
Marker28876_12	Marker28876_157	1
Marker28895_111	Marker28895_145	1
Marker28903_77	Marker29368_134	1
Marker28934_30	Marker28934_107	1
Marker28934_53	Marker28934_130	1
Marker28939_21	Marker29061_117	1
Marker28939_21	Marker29368_134	1
Marker28948_38	Marker28948_105	1
Marker2895_127	Marker29054_79	1
Marker28958_100	Marker29891_6	1
Marker28958_100	Marker30137_46	1
Marker28958_90	Marker28958_100	1
Marker28969_101	Marker28969_113	1
Marker28969_51	Marker28969_106	1
Marker28971_100	Marker28971_124	1
Marker28971_100	Marker29506_56	1
Marker28971_124	Marker29506_56	1
Marker28971_48	Marker29763_163	1
Marker28981_105	Marker28981_136	1
Marker29038_56	Marker2992_147	1
Marker29045_44	Marker29298_92	1
Marker29045_44	Marker29439_32	1
Marker29045_44	Marker29466_29	1
Marker29045_44	Marker29891_6	1
Marker29045_73	Marker30285_150	1
Marker29052_104	Marker30091_156	1
Marker29054_24	Marker29054_109	1
Marker29057_123	Marker30206_35	1
Marker29057_42	Marker29057_153	1
Marker29057_42	Marker29057_48	1
Marker29057_48	Marker29057_153	1
Marker29057_71	Marker30244_8	1
Marker29058_129	Marker29058_133	1
Marker29059_19	Marker29059_28	1
Marker29061_117	Marker29368_134	1
Marker29061_15	Marker29666_7	1
Marker29061_26	Marker29368_45	1
Marker29061_26	Marker29439_142	1
Marker29061_26	Marker29666_7	1
Marker29061_26	Marker29868_109	1
Marker29085_7	Marker29307_24	1
Marker29111_150	Marker30109_40	1
Marker29111_19	Marker29111_62	1
Marker29133_28	Marker30091_107	1
Marker29133_28	Marker30104_46	1
Marker29133_28	Marker30104_62	1
Marker29166_36	Marker29166_64	1
Marker29170_96	Marker29170_122	1
Marker29172_10	Marker29368_134	1
Marker29172_16	Marker29172_144	1
Marker29177_67	Marker30119_7	1
Marker29177_67	Marker30119_79	1
Marker2918_27	Marker29242_3	1
Marker2918_27	Marker29871_36	1
Marker29187_73	Marker29187_147	1
Marker29231_105	Marker29231_146	1
Marker29231_94	Marker29466_29	1
Marker29231_94	Marker29537_152	1
Marker29242_3	Marker29871_36	1
Marker29242_3	Marker30456_14	1
Marker29242_55	Marker29242_166	1
Marker29261_146	Marker29320_98	1
Marker29286_145	Marker29286_153	1
Marker29298_92	Marker29466_29	1
Marker29298_92	Marker29891_6	1
Marker29298_92	Marker30137_46	1
Marker29298_92	Marker30551_119	1
Marker29302_103	Marker29302_154	1
Marker29317_16	Marker29537_40	1
Marker29322_135	Marker30000_42	1
Marker29368_134	Marker3012_143	1
Marker29368_134	Marker30354_115	1
Marker29368_16	Marker29368_28	1
Marker29368_24	Marker30396_115	1
Marker29368_45	Marker29439_142	1
Marker29368_45	Marker29868_109	1
Marker29400_13	Marker29400_107	1
Marker29408_57	Marker29408_151	1
Marker29408_57	Marker29408_98	1
Marker29408_98	Marker29408_151	1
Marker29424_3	Marker29989_38	1
Marker29439_142	Marker29868_109	1
Marker29439_32	Marker29537_152	1
Marker29439_32	Marker29751_153	1
Marker29439_32	Marker29751_32	1
Marker29439_32	Marker29891_6	1
Marker29439_32	Marker30497_118	1
Marker29443_45	Marker29443_50	1
Marker29444_3	Marker29871_72	1
Marker29444_3	Marker30551_4	1
Marker29449_135	Marker29867_25	1
Marker29449_135	Marker30021_11	1
Marker29449_135	Marker30021_63	1
Marker29464_16	Marker30470_36	1
Marker29466_29	Marker29537_152	1
Marker29466_29	Marker29891_6	1
Marker29466_29	Marker30551_119	1
Marker29466_29	Marker30682_92	1
Marker29471_112	Marker29471_128	1
Marker29471_112	Marker29471_143	1
Marker29471_128	Marker29471_143	1
Marker29481_3	Marker29481_8	1
Marker29481_74	Marker30682_51	1
Marker29481_74	Marker30711_101	1
Marker29481_74	Marker30711_151	1
Marker29481_74	Marker30711_26	1
Marker29481_74	Marker30711_62	1
Marker29500_14	Marker29500_17	1
Marker29501_154	Marker29501_159	1
Marker29504_11	Marker29504_66	1
Marker29507_57	Marker29507_71	1
Marker29507_7	Marker29507_57	1
Marker29507_7	Marker29507_71	1
Marker29566_34	Marker29566_60	1
Marker29573_14	Marker29573_29	1
Marker29573_14	Marker29573_54	1
Marker29573_14	Marker29573_74	1
Marker29573_29	Marker29573_54	1
Marker29573_29	Marker29573_74	1
Marker29573_54	Marker29573_74	1
Marker29579_102	Marker29579_146	1
Marker29579_81	Marker29579_143	1
Marker29592_65	Marker29592_99	1
Marker2959_59	Marker2959_134	1
Marker29621_101	Marker30000_42	1
Marker29666_55	Marker29666_117	1
Marker2967_88	Marker2967_105	1
Marker29751_153	Marker29891_6	1
Marker29751_153	Marker29943_90	1
Marker29751_32	Marker29751_153	1
Marker29751_32	Marker29891_6	1
Marker29751_50	Marker30148_9	1
Marker29765_15	Marker29765_95	1
Marker29771_142	Marker29986_10	1
Marker29795_47	Marker29795_123	1
Marker29795_50	Marker29795_126	1
Marker29816_30	Marker29816_53	1
Marker29822_71	Marker29822_102	1
Marker29830_32	Marker3019_147	1
Marker29835_147	Marker29835_153	1
Marker29848_22	Marker29848_139	1
Marker29849_76	Marker30244_39	1
Marker29868_109	Marker30770_46	1
Marker29871_36	Marker30899_112	1
Marker29871_36	Marker30899_16	1
Marker29872_96	Marker3077_30	1
Marker29872_96	Marker3103_66	1
Marker29891_6	Marker29943_90	1
[truncated: 5,271 more rows]
