# Supplementary material for: Genome-wide association study of rust traits in orchardgrass using SLAF-seq technology
Source: Hereditas. 2017 Feb 23;154:5. doi: 10.1186/s41065-017-0027-3 (PMC5322626; doi:10.1186/s41065-017-0027-3)
Supplement: Additional file 3: — (XLSX 173 kb) [file 41065_2017_27_MOESM3_ESM.xlsx]

## Sheet: Sheet1
SLAF marker	Position	P_value (P < 0.01)
Marker10012	5	0.00411005
Marker10016	24	0.00990248		SLAF marker: The code for SLAF markers
Marker10016	43	0.000945516		Position: the position of correlated SNPs
Marker10016	116	0.00707338		P_value: The P value for the association between SNPs and traits
Marker10036	78	0.00326468
Marker10041	51	0.000361968
Marker10045	27	6.71498e-05
Marker10045	81	0.00339316
Marker10046	38	0.000755138
Marker10056	27	0.006786
Marker10077	80	0.00151229
Marker1008144	86	0.00212235
Marker10112	77	0.00960539
Marker1011281	131	0.00175798
Marker10122	11	0.00168732
Marker10128	86	0.000997377
Marker10128	138	0.00358439
Marker10135	90	0.00363323
Marker10144	32	8.54835e-06
Marker10150	24	2.99744e-05
Marker10164	86	0.00475003
Marker1016785	154	0.00700838
Marker101953	55	0.00993432
Marker10215	109	0.00124006
Marker10243	82	0.0074035
Marker10244	54	0.000326807
Marker10244	66	0.000941475
Marker10244	111	0.0062149
Marker1024609	144	0.00189453
Marker10255	82	0.00919356
Marker10255	106	0.000570966
Marker10267	82	0.000407965
Marker10298	49	0.00438069
Marker10298	52	0.00438069
Marker10298	137	0.00438069
Marker10298	157	0.00438069
Marker10302	94	0.00787277
Marker10303	47	0.00630509
Marker10311	90	0.000151287
Marker10321	74	0.00183035
Marker10321	123	0.000242783
Marker10323	153	0.00063518
Marker10340	17	0.00724622
Marker10355	47	0.00590212
Marker10366	81	0.00464063
Marker10366	124	0.00320035
Marker10376	17	0.00195981
Marker10384	132	0.0037356
Marker10401	153	0.00346151
Marker10408	11	0.0086229
Marker10408	103	0.00143441
Marker10424	35	0.000322138
Marker10427	69	0.00911233
Marker10436	44	0.00857537
Marker10442	95	6.71498e-05
Marker10450	19	0.00689954
Marker104657	16	0.00788294
Marker104657	23	9.25199e-05
Marker104657	54	0.00788294
Marker104657	70	9.25199e-05
Marker10467	127	0.00880911
Marker104843	21	0.00060644
Marker10490	118	0.00208464
Marker10508	38	0.000320396
Marker10520	32	0.000291654
Marker10525	42	4.20409e-05
Marker10531	69	0.00306572
Marker10531	125	0.000897987
Marker10540	11	0.00149165
Marker10540	56	0.00149165
Marker105446	91	0.000681558
Marker105446	134	0.000681558
Marker10557	6	6.71498e-05
Marker10557	54	0.00082512
Marker10566	98	0.00260589
Marker10580	108	2.77816e-06
Marker10608	141	0.00954153
Marker10611	52	0.00911426
Marker10624	16	0.00977614
Marker10629	36	0.00341747
Marker10629	42	0.000110656
Marker10629	66	0.00326072
Marker10639	140	0.00594289
Marker10676	17	0.00546669
Marker10676	32	0.00568247
Marker10676	90	0.00135188
Marker10676	127	0.00546669
Marker10677	32	0.000636045
Marker10677	122	0.000451354
Marker10684	59	0.00860886
Marker10689	150	0.00668498
Marker10726	164	1.02252e-05
Marker10747	42	0.0012851
Marker10747	59	0.0012851
Marker10750	29	0.000319234
Marker10768	93	0.000502792
Marker10773	103	0.00430308
Marker10792	100	0.00681663
Marker107970	99	0.00148123
Marker10802	111	0.00282484
Marker10802	120	0.00555049
Marker10805	136	0.00829464
Marker1080925	82	0.00481419
Marker10878	4	9.41267e-07
Marker10878	163	1.64834e-09
Marker10879	95	0.00261651
Marker1087960	25	0.00689048
Marker1087960	68	0.00923142
Marker1087960	90	0.00845256
Marker10888	117	0.00214844
Marker10913	135	0.00326368
Marker10954	17	0.000323521
Marker10954	71	0.000323521
Marker10954	148	0.000323521
Marker10961	12	0.00450032
Marker1096406	72	0.00354428
Marker10974	97	0.000537413
Marker10989	65	0.00878079
Marker10993	68	0.000162729
Marker10993	152	0.000162729
Marker10996	112	0.00753391
Marker10999	79	0.000438159
Marker11019	130	0.00013952
Marker11029	128	0.00240427
Marker11055	66	0.00303528
Marker11061	131	0.00352157
Marker11061	149	0.00134922
Marker11066	135	0.0048568
Marker11067	34	0.000333904
Marker11081	71	0.00041957
Marker11081	152	0.00041957
Marker11098	13	0.00810756
Marker11099	11	0.00105733
Marker11100	144	0.00324854
Marker11104	58	0.00331505
Marker11104	66	0.000729823
Marker11104	147	4.79552e-05
Marker11117	112	0.00372233
Marker11119	27	0.000486071
Marker11119	116	0.00489344
Marker11129	91	0.0061213
Marker11129	118	0.000352101
Marker11181	14	0.00663104
Marker11187	138	0.00273337
Marker11188	56	0.00225633
Marker11188	151	0.00225633
Marker11200	54	0.00160282
Marker11208	132	0.000242294
Marker11250	45	0.00726439
Marker11250	118	0.000334473
Marker11272	18	0.00505841
Marker11306	107	0.00145781
Marker11344	146	7.65574e-05
Marker11344	157	7.65574e-05
Marker11346	43	0.00592201
Marker113488	69	1.63137e-05
Marker11350	89	0.000942355
Marker11380	110	6.04894e-05
Marker113834	73	0.00103117
Marker113834	98	0.000997005
Marker11420	93	1.59296e-05
Marker11449	156	0.000734446
Marker114527	51	0.000202823
Marker11455	41	0.00234585
Marker11455	58	0.00234585
Marker11465	58	0.000951744
Marker11465	120	0.000951744
Marker11477	100	0.000837202
Marker11507	31	0.00304521
Marker11507	77	0.00123324
Marker11516	15	6.08383e-05
Marker11530	33	0.000303357
Marker11530	98	0.00757479
Marker11544	68	0.00329244
Marker11544	140	0.00745066
Marker11560	29	0.000655405
Marker11560	38	0.00793031
Marker11561	22	0.000672769
Marker11561	32	3.78547e-05
Marker11569	5	7.11267e-05
Marker11571	87	0.000222933
Marker11596	9	0.00184441
Marker11596	104	0.000941988
Marker11596	152	0.000706098
Marker11613	124	0.00790462
Marker11625	73	0.00037603
Marker11643	132	0.00146789
Marker11656	129	0.000148902
Marker11665	13	0.00931841
Marker11666	124	0.000123817
Marker11671	72	0.00176419
Marker11676	16	0.000126943
Marker11700	44	0.00464894
Marker11706	121	0.00579324
Marker11723	28	0.000205471
Marker11763	28	0.000369804
Marker11763	112	0.0073525
Marker11777	21	8.27902e-05
Marker1177738	99	0.00290571
Marker11786	56	0.0090406
Marker11796	160	0.00465533
Marker11800	51	3.61483e-05
Marker11800	58	0.00102798
Marker11800	102	0.00612518
Marker11808	67	0.000522744
Marker11808	100	0.0027003
Marker11813	151	0.00826502
Marker11824	85	0.00758702
Marker11826	145	0.000319234
Marker11836	60	0.000686781
Marker11836	111	0.009908
Marker11840	4	0.00903115
Marker11842	40	0.00058472
Marker11860	104	0.000903752
Marker11874	76	3.12812e-05
Marker11881	39	0.0036575
Marker11891	22	0.00264352
Marker11892	80	0.00928558
Marker11896	37	0.00411005
Marker119240	117	8.68571e-07
Marker11941	116	0.000161384
Marker11944	37	0.00502264
Marker11944	94	0.00625929
Marker11954	151	0.00279191
Marker11959	144	3.88379e-05
Marker11959	152	0.00212827
Marker11960	60	3.05455e-05
Marker11960	68	3.05455e-05
Marker12004	76	0.000330504
Marker12008	78	2.95913e-06
Marker12012	156	0.00011998
Marker12014	112	0.000225521
Marker12014	158	0.00998083
Marker12021	46	3.9714e-06
Marker12038	95	5.80746e-05
Marker12082	151	0.0062149
Marker12093	143	0.00852452
Marker1209368	61	0.00963127
Marker12095	81	0.00205762
Marker12095	96	0.00135974
Marker12095	126	0.00891207
Marker12101	77	0.000751714
Marker12101	82	0.00252336
Marker12101	153	0.000815524
Marker12117	72	0.00591503
Marker12121	20	0.00247238
Marker12125	47	4.80447e-05
Marker12126	45	0.00288023
Marker12126	115	0.00402474
Marker1214291	105	0.00468196
Marker1214291	148	0.00958661
Marker12163	22	0.00911426
Marker12170	132	0.000382879
Marker12184	120	0.00829445
Marker1219101	11	0.00472373
Marker121913	15	0.000467614
Marker12217	145	0.000320063
Marker1223834	17	0.00698918
Marker12246	154	0.00312416
Marker12266	37	0.00106221
Marker12266	149	0.000934183
Marker12270	153	0.00471666
Marker12340	97	0.000446792
Marker12342	90	0.00305492
Marker12349	42	0.00662607
Marker12367	100	6.19889e-05
Marker12369	60	0.0075445
Marker12369	68	0.0075445
Marker12375	25	0.000433075
Marker12380	107	0.00425436
Marker12380	125	0.00425436
Marker12393	91	0.00314574
Marker12393	109	0.00805692
Marker12415	113	0.00876075
Marker12425	5	0.00262149
Marker12429	90	0.00147794
Marker124391	134	0.0017683
Marker12445	110	0.000558953
Marker12465	48	0.000187299
Marker12471	32	6.71498e-05
Marker12493	108	0.00642633
Marker12496	23	1.71718e-06
Marker12505	4	0.00437689
Marker12533	109	0.00314719
Marker12552	91	0.000388298
Marker12557	153	0.00862766
Marker12557	165	9.24585e-05
Marker12565	137	0.00203374
Marker12567	129	0.00641223
Marker12570	60	0.00304322
Marker12574	81	1.6261e-05
Marker12587	24	0.00668612
Marker12587	96	0.00435059
Marker12588	79	0.00369214
Marker12595	134	0.00596117
Marker126123	5	0.00140124
Marker126123	128	6.30057e-08
Marker12624	70	0.00537024
Marker12650	108	6.71498e-05
Marker12650	150	6.71498e-05
Marker12700	72	0.000930466
Marker127101	53	1.53307e-05
Marker12722	132	0.00526538
Marker12733	89	0.00617381
Marker12733	92	0.00105506
Marker12733	104	0.00371527
Marker12735	31	0.00445493
Marker12755	10	0.00433238
Marker12755	55	7.03819e-05
Marker12765	40	1.53307e-05
Marker12775	48	0.0054048
Marker127804	50	0.00249192
Marker12803	21	0.00744285
Marker12805	21	0.00972971
Marker12807	147	0.00106571
Marker12811	16	6.54929e-05
Marker12811	56	0.00556585
Marker12843	60	6.71498e-05
Marker12843	107	6.71498e-05
Marker12888	73	0.00757966
Marker12897	126	0.000150233
Marker12904	27	0.00483147
Marker12923	158	1.16158e-05
Marker12925	154	3.87666e-05
Marker12929	88	0.00858121
Marker12953	72	0.000446318
Marker12967	74	0.00043683
Marker12967	114	0.00043683
Marker12995	23	0.000344664
Marker1301	108	0.00255973
Marker13012	56	0.00795007
Marker13012	70	0.000777199
Marker13047	97	0.00791904
Marker13080	155	7.8799e-06
Marker13087	147	0.00752521
Marker13094	135	0.000699402
Marker13094	139	0.00111988
Marker13094	172	0.000699402
Marker13094	177	0.00111988
Marker13094	191	0.0043385
Marker13106	77	0.0026025
Marker13106	126	0.000320396
Marker13120	136	2.56217e-08
Marker13122	135	0.00678866
Marker13123	71	1.24929e-05
Marker13125	12	0.000319234
Marker13125	53	0.00217479
Marker13144	133	0.000427701
Marker13162	134	0.00104137
Marker13169	139	0.00170406
Marker13205	99	0.00197089
Marker13210	13	0.000283916
Marker13214	36	0.000150295
Marker13269	54	6.50135e-05
Marker13269	77	0.00495377
Marker13281	18	0.00757966
Marker13281	40	0.00901428
Marker13281	44	0.00176329
Marker13281	130	0.00176329
Marker13294	91	0.00063518
Marker13300	76	0.0048319
Marker13319	16	0.00458374
Marker13329	66	0.00709153
Marker13334	85	0.00186173
Marker13337	90	0.000699402
Marker13337	152	0.00573493
Marker13346	100	0.00694463
Marker13353	78	0.00427363
Marker13353	97	0.000852957
Marker13358	140	0.000858079
Marker13366	40	0.00470244
Marker13368	120	0.00158311
Marker13379	135	0.000650529
Marker13382	67	0.000813482
Marker13385	17	0.00387402
Marker13392	89	0.000966495
Marker13392	99	0.00277977
Marker13393	127	7.11913e-05
Marker13423	93	0.00872512
Marker13438	100	0.00497866
Marker13438	156	0.00497866
Marker13442	107	0.00218622
Marker1344979	15	0.00343675
Marker13455	93	0.00931247
Marker13455	142	0.000320667
Marker13474	140	0.00430179
Marker13474	144	0.000409006
Marker13480	134	0.00314701
Marker13488	46	0.00018952
Marker13502	44	0.00982048
Marker13526	141	0.00155149
Marker13528	27	6.71498e-05
Marker13535	8	0.00370046
Marker13548	6	0.00362207
Marker13558	8	0.00108224
Marker13558	59	0.00581582
Marker13573	94	7.46428e-05
Marker13581	110	3.91057e-06
Marker13589	3	0.000791167
Marker13589	78	0.00047293
Marker13594	91	0.00319885
Marker13609	101	0.00629234
Marker13611	81	0.00219084
Marker13614	72	1.02252e-05
Marker13636	4	4.8786e-07
Marker13637	28	0.00010987
Marker13640	13	0.00428425
Marker13640	26	0.000320396
Marker13640	148	0.000320396
Marker13658	89	0.000615366
Marker13665	160	0.0074472
Marker13709	114	0.00914178
Marker13729	32	0.00670769
Marker13729	98	0.0021228
Marker13758	19	0.00149739
Marker13759	76	0.000696045
Marker13759	157	2.14844e-05
Marker13759	168	0.0021089
Marker13775	21	2.57423e-06
Marker13777	19	0.000860444
Marker13786	74	0.00477442
Marker13786	114	0.00137658
Marker1380	46	0
Marker1380	128	0
Marker1380	147	5.15726e-07
Marker1380	165	0.000725986
Marker1380264	71	0.000629462
Marker13827	123	0.00200346
Marker13848	145	4.53461e-05
Marker1385	31	0.00540025
Marker13879	148	0.00969963
Marker13887	14	1.69861e-05
Marker13893	14	0.000941982
Marker13893	57	0.00285391
Marker13902	149	0.00978903
Marker13904	37	0.00162323
Marker13915	126	0.000757151
Marker13935	63	0.00404516
Marker13937	71	0.00641223
Marker13938	114	0.0020735
Marker13954	114	0.000218106
Marker13954	140	0.000218106
Marker13969	110	0.000150295
Marker13973	143	0.000113486
Marker14018	15	0.000960463
Marker1402	36	0
Marker14040	52	0.000323632
Marker14040	152	0.000493457
Marker14043	87	0.00317935
Marker14073	79	5.38791e-07
Marker14073	163	5.38791e-07
Marker14103	4	0.00458398
Marker14103	35	0.00292706
Marker14103	41	0.00503004
Marker14104	104	8.00757e-05
Marker1411	94	5.22778e-06
Marker14110	13	0.000591306
Marker14124	28	0.00935309
Marker14124	49	0.00270556
Marker14130	32	3.93457e-05
Marker14134	63	0.000491853
Marker14161	94	3.86134e-06
Marker14161	116	0.00266655
Marker14161	135	0.00297188
Marker14227	43	3.31452e-06
Marker14230	84	0.000913641
Marker14236	112	0.00792924
Marker14239	107	0.00544888
Marker14239	127	1.25493e-05
Marker14243	101	0.00141147
Marker14273	140	0.00573792
Marker14278	99	0.00403939
Marker14281	93	2.73129e-05
Marker14290	10	0.00786212
Marker14298	96	0.00983417
Marker14304	97	0.00460114
Marker14327	31	6.71498e-05
Marker14372	28	0.000197285
Marker1438	130	0.000313434
Marker14391	130	0.00921329
Marker14443	77	0.00490261
Marker14443	89	0.007517
Marker14443	161	0.00762765
Marker14462	4	0.00114445
Marker14464	56	0.000222628
Marker14464	150	6.71498e-05
Marker14470	38	0.00146269
Marker14478	128	0.00976334
Marker14492	13	1.11595e-05
Marker14496	23	0.00178381
Marker14496	68	0.00178381
Marker14516	11	0.000112065
Marker14516	118	6.71498e-05
Marker14539	14	0.0059038
Marker14539	81	0.000152446
Marker14543	47	0.00412359
Marker14559	66	0.00195519
Marker14559	92	0.00864337
Marker14564	125	0.00272149
Marker14581	121	0.000147609
Marker14599	21	0.00361975
Marker14600	63	0.00611953
Marker14602	57	0.000122386
Marker14602	123	0.00149409
Marker14606	109	3.52103e-07
Marker14612	24	0.00698037
Marker14612	155	0.00395227
Marker14618	127	0.00685095
Marker14632	37	0.00272267
Marker14632	56	0.00281026
Marker14637	100	1.93537e-05
Marker14643	15	0.00909046
Marker14643	91	0.00909046
Marker14649	124	0.00376544
Marker14652	27	0.00306537
Marker14652	147	0.00306537
Marker14660	95	0.0070566
Marker1467364	110	0.000333654
Marker14680	60	0.0007475
Marker1470	118	0
Marker1470	158	0.00553573
Marker14711	80	0.000379404
Marker1474	74	0
Marker1474	161	0.0010921
Marker14744	33	0.00153152
Marker14757	41	0.00821503
Marker14767	86	2.81819e-06
Marker14774	114	0.00345659
Marker14774	138	1.53307e-05
Marker14789	127	0.000121503
Marker14790	93	0.00833594
Marker14792	28	0.00287422
Marker14793	25	0.00349643
Marker14793	156	0.00349643
Marker14798	58	0.00821233
Marker14844	24	0.00772851
Marker14852	154	4.59816e-08
Marker14860	30	3.18218e-05
Marker14863	27	0.00716292
Marker14864	57	0.00866303
Marker14864	157	0.00363118
Marker14877	40	0.00807317
Marker14877	143	0.00323844
Marker14892	112	0.00374459
Marker14897	23	0.000167556
Marker14897	84	0.00374177
Marker14918	104	0.00057199
Marker14926	24	0.000432447
Marker14926	64	0.0083718
Marker1493	28	0.00878079
Marker1493	122	0.00907484
Marker14954	87	0.00276668
Marker14956	48	0.00427734
Marker14956	94	0.00686137
Marker14959	96	0.000269821
Marker14974	130	0.000553865
Marker14982	158	0.00716976
Marker14985	23	4.82359e-06
Marker14993	135	0.00254099
Marker14996	112	0.000958813
Marker15007	38	0.00372547
Marker15007	94	0.00911426
Marker15034	36	0.00776728
Marker15047	156	0.00634764
Marker15050	38	0.00931124
Marker15061	157	0.00460519
Marker15091	142	0.00131399
Marker15096	81	0.000510252
Marker15101	58	0.00622481
Marker15104	109	0.000626458
Marker15109	45	0.0004552
Marker15109	72	0.0004552
Marker1512	23	0.00681055
Marker1512	64	0.00620442
Marker1512	151	0.00702844
Marker15121	56	0.0089362
Marker15121	111	0.00581582
Marker15127	21	0.00124179
Marker15142	4	0.00173071
Marker15142	128	0.00378924
Marker15145	8	0.00533831
Marker15166	68	0.0062149
Marker1517	29	0.000138491
Marker1517	68	0.00802633
Marker15175	43	0.000319234
Marker15178	13	0.00103966
Marker15178	16	0.000155163
Marker15198	141	6.53096e-05
Marker15203	4	0.00467632
Marker15223	20	0.000325423
Marker15232	155	0.0038753
Marker15232	158	0.00285464
Marker15246	131	0.00411407
Marker15259	38	0.00499075
Marker15263	70	0.00375692
Marker15263	108	0.00182312
Marker15263	142	6.71498e-05
Marker15322	25	0.000852974
Marker15342	99	0.00846485
Marker15361	72	0.000963742
Marker15363	56	0.0082392
Marker15367	61	0.000733048
Marker15368	58	6.71498e-05
Marker15368	135	6.71498e-05
Marker15376	72	2.81456e-05
Marker15379	92	0.0086049
Marker15387	103	0.00335053
Marker15390	134	0.00634811
Marker15390	137	0.000516917
Marker15390	144	0.000516917
Marker15444	164	0.000367863
Marker15449	26	0.00414521
Marker15450	19	0.00838255
Marker15450	122	0.00447532
Marker15456	67	0.00796497
Marker15456	132	0.00277211
Marker15460	28	0.00449077
Marker15472	24	0.000902869
Marker15472	107	0.000902869
Marker15474	61	2.40918e-05
Marker15491	115	0.0062149
Marker15502	21	0.000287009
Marker15506	21	0.00876426
Marker15518	41	0.0011278
Marker15518	104	6.71498e-05
Marker15530	128	9.52719e-06
Marker15576	24	3.29307e-05
Marker15594	128	0.000238066
Marker15594	155	0.00568247
Marker15602	42	0.000366897
Marker15602	159	0.00432185
Marker15616	160	0.000128584
Marker15621	127	0.00611025
Marker15664	62	1.93537e-05
Marker15668	53	0.00130365
Marker15668	72	9.9397e-08
Marker15668	106	0.00231848
Marker15668	133	0.00871963
Marker15668	152	9.9397e-08
Marker15670	76	0.00156282
Marker15670	157	0.00156282
Marker15682	98	0.000951704
Marker1571	17	0.0096347
Marker15722	48	0.00547819
Marker15722	58	0.00547819
Marker15722	155	0.0088375
Marker15730	39	0.000340766
Marker15760	58	0.00106992
Marker15774	165	0.00878079
Marker15802	141	0.0038753
Marker15816	39	0.00348606
Marker15824	9	0.00209367
Marker15824	67	0.00952093
Marker15824	141	0.00184981
Marker15827	153	6.71498e-05
Marker15829	12	0.00657059
Marker15829	72	0.00592078
Marker15838	44	0.00638349
Marker15838	55	0.00638349
Marker15850	16	0.00860505
Marker15865	124	0.00916224
Marker15874	39	0.00901645
Marker15874	81	6.71498e-05
Marker15882	59	0.000131444
Marker15921	50	0.00935796
Marker15922	75	0.00306477
Marker15922	94	0.0066135
Marker15960	65	8.49266e-05
Marker15960	105	8.8894e-07
Marker15963	108	0.00674332
Marker15966	9	0.00291208
Marker15966	118	0.00813909
Marker15970	136	0.000281187
Marker15974	92	0.000333904
Marker15980	91	0.00170406
Marker15981	163	0.00976334
Marker15988	63	0.00108955
Marker16035	143	0.00804485
Marker16072	19	0.0078799
Marker16072	87	0.00810692
Marker16083	153	0.00847841
Marker16088	145	0.000304683
Marker16091	51	0.00257566
Marker16091	90	0.00675273
Marker16091	159	0.00280929
Marker16108	34	0.00138001
Marker16130	23	4.87414e-06
Marker16132	73	0.00304026
Marker16138	51	9.77369e-05
Marker16193	56	0.000619483
Marker16200	35	0.00947294
Marker16200	112	0.00746881
Marker16200	133	0.00767537
Marker16208	28	2.58812e-06
Marker16233	35	0.00393737
Marker16246	78	0.00385429
Marker16291	17	0.00375838
Marker16291	35	0.0034237
Marker16291	147	0.0034237
Marker16294	40	8.22842e-05
Marker16317	4	0.0057581
Marker16317	116	0.0057581
Marker16317	119	0.0057581
Marker16353	48	0.000403283
Marker16363	91	0.00646094
Marker16378	6	0.000894228
Marker16399	68	0.000299896
Marker16399	121	0.00130858
Marker1640566	105	0.00986388
Marker16407	7	0.00596233
Marker16451	59	0.00138204
Marker16454	32	0.000456979
Marker16454	38	0.000456979
Marker16454	155	6.71498e-05
Marker16464	44	0.00884281
Marker16464	128	0.000255196
Marker16488	29	6.71498e-05
Marker1650	11	0.00892522
Marker1650	15	0.00733843
Marker1650	39	0.00209353
Marker1650	66	0.00685192
Marker1650	80	0.00607245
Marker16526	136	0.00986862
Marker16541	122	0.00068295
Marker16547	115	0.00851345
Marker1657	138	0.000374989
Marker16570	52	0.000516498
Marker16573	132	0.000202742
Marker16581	155	0.0057344
Marker16620	3	0.000829653
Marker16620	116	6.71498e-05
Marker16622	30	0.00509563
Marker16622	133	7.32117e-05
Marker16632	28	0.000150193
Marker16638	111	0.00375348
Marker16645	6	0.00824871
Marker16658	17	0.00864138
Marker16658	62	0.00401487
Marker16701	113	0.000135206
Marker1671362	15	3.02897e-05
Marker16719	84	0.00202334
Marker16725	132	0.00238798
Marker16737	71	0.000177449
Marker16737	125	0.00298293
Marker16738	16	0.00068295
Marker16738	102	0.00591114
Marker16738	120	0.00068295
Marker16738	158	0.00068295
Marker16750	25	0.00893264
Marker16750	128	0.00893264
Marker16751	20	0.00430932
Marker16779	99	0.000311428
Marker16797	6	8.78161e-06
Marker16797	157	8.78161e-06
Marker16810	8	2.1853e-05
Marker16810	68	0.00459271
Marker16810	89	0.00459271
Marker16812	98	0.000286696
Marker16832	107	0.000438728
Marker1684	138	0.00878079
Marker16841	156	2.81456e-05
Marker16844	64	0.00109843
Marker16850	34	0.00370073
Marker16851	89	0.00365417
Marker16851	92	0.000494324
Marker1686	43	0
Marker1687	6	0.000687928
Marker16884	110	0.00290176
Marker16895	77	0.0022025
Marker16897	94	0.00182426
Marker16903	110	0.00347511
Marker16903	153	0.00347511
Marker16925	108	0.00878079
Marker1693	4	9.75496e-06
Marker1693	22	0.00248899
Marker1693	80	0.000653936
Marker1694305	62	0.00194222
Marker16950	47	0.00151079
Marker16984	151	0.0062149
Marker16985	80	6.71498e-05
Marker16994	129	0.00470244
Marker16997	38	0.00629047
Marker1700	14	0.00548405
Marker17021	123	0.006786
Marker17046	24	0.00187667
Marker17046	58	0.00222245
Marker17046	149	0.00163936
Marker17078	44	0.00395001
Marker17094	111	0.000873786
Marker17094	152	0.0028253
Marker17096	91	0.00341655
Marker17096	124	0.00252678
Marker17120	14	0.000178808
Marker17143	4	0.00239099
Marker17147	20	0.000367792
Marker17156	4	0.00474479
Marker17156	160	0.0031773
Marker1716	59	0.000729608
Marker1716	144	0.00803971
Marker17170	97	1.53307e-05
Marker17170	104	0.00709308
Marker17170	145	1.53307e-05
Marker17171	145	0.00927272
Marker17213	60	0.000236966
Marker17213	102	0.00485399
Marker17231	44	0.00684716
Marker17231	68	0.00500531
Marker17231	124	0.00684716
Marker17240	32	8.49266e-05
Marker17259	131	1.53307e-05
Marker17259	141	0.00139953
Marker17282	15	0.000235445
Marker17285	153	0.000325133
Marker17287	91	0.00617604
Marker17291	14	0.00803573
Marker17291	68	0.0096544
Marker17291	89	0.00149961
Marker17293	157	0.00640015
Marker17298	31	0.00156977
Marker17301	44	0.000187136
Marker1734	116	0.0057266
Marker17351	155	0.00065127
Marker17362	14	0.00556181
Marker17375	28	0.00109803
Marker17376	134	8.34528e-06
Marker17377	12	2.89927e-05
Marker17377	19	0.00296488
Marker17380	48	4.46347e-06
Marker17380	78	0.000767377
Marker17380	121	0.00486234
Marker17436	128	0.00559939
Marker17453	113	0.00491057
Marker17465	33	0.000136374
Marker17465	115	0.000547763
Marker1747	34	0.00181187
Marker1747	59	0.00633596
Marker17485	20	0.00348088
Marker17485	82	0.00348088
Marker17490	114	0.000268162
Marker17495	39	0.00149576
Marker17495	117	0.00149576
Marker17502	114	0.00681663
Marker17502	129	0.00829745
Marker17509	120	0.000531399
Marker17519	37	0.00226071
Marker17525	56	9.77369e-05
Marker17540	46	5.24627e-05
Marker17552	58	0.00228685
Marker17559	79	0.00588426
Marker17564	24	0.000390763
Marker17575	46	0.00404969
Marker17590	5	9.77369e-05
Marker17590	73	0.000357271
Marker17595	17	6.71498e-05
Marker17610	24	0.000193778
Marker17610	157	0.00724338
Marker17630	105	0.000844889
Marker17678	68	6.71498e-05
Marker17700	89	0.00139263
Marker17700	130	0.00139263
Marker17710	27	0.000833516
Marker17712	132	6.71498e-05
Marker17719	89	0.000197285
Marker17724	91	0.00350668
Marker17724	132	0.00254516
Marker1772610	25	0.00439621
Marker17729	41	0.00744918
Marker17729	104	0.00744918
Marker17737	90	4.91407e-05
Marker1777187	96	0.00448934
Marker17790	83	0.00824399
Marker17818	65	0.00755114
Marker17820	64	3.29307e-05
Marker17825	80	0.00400065
Marker17832	79	0.000248821
Marker17841	156	0.00913508
Marker17843	49	0.00252913
Marker17865	132	1.11595e-05
Marker17884	40	0.000241016
Marker17884	60	0.00098784
Marker17888	9	0.0091735
Marker17897	106	0.00609709
Marker17958	12	0.000192168
Marker17967	51	0.0029827
Marker18017	95	0.00363336
Marker18035	96	0.00415374
Marker18043	27	0.00147112
Marker18050	23	0.005827
Marker18075	122	0.000417364
Marker18076	13	0.00240322
Marker18078	131	0.000484465
Marker18081	113	0.00681134
Marker18083	43	0.00785042
Marker18083	155	0.00967663
Marker18123	47	4.36957e-07
Marker18123	160	0.00102642
Marker1815	10	0.00906574
Marker1815	80	0.00608414
Marker18182	156	0.00238846
Marker18184	53	0.000100756
Marker1819	45	0
Marker1819	55	0
Marker18194	114	0.00172256
Marker18213	5	2.18996e-06
Marker18232	121	0.00398997
Marker18243	31	0.00493349
Marker18246	146	0.00886991
Marker18267	22	0.00961517
Marker18271	98	0.00398599
Marker18280	44	0.00106221
Marker18280	136	0.00876255
Marker18282	144	0.00411794
Marker18287	40	0.000205215
Marker18305	100	0.00719886
Marker18310	9	0.000158206
Marker18310	42	0.00523696
Marker18314	80	0.00358612
Marker18337	71	0.00526636
Marker18337	74	6.02647e-05
Marker18351	157	0.00373602
Marker18362	149	2.15042e-05
Marker18364	49	0.00497524
Marker18368	68	0.00637353
Marker18388	92	0.0056516
Marker18401	11	0.0089362
Marker18401	80	0.00382334
Marker1841	62	0.00713358
Marker1841	113	0
Marker1841	154	0.00264986
Marker1841	158	0
Marker18414	93	0.00944264
Marker18431	13	1.84495e-05
Marker18433	112	0.00667444
Marker18455	40	0.00080269
Marker18455	151	0.00456077
Marker1847354	107	0.0029596
Marker18477	24	0.0042518
Marker18486	130	1.93537e-05
Marker18493	94	0.00681663
Marker18515	10	0.00336654
Marker18517	10	0.00319105
Marker18527	55	0.00127805
Marker1854	94	0.00763765
Marker18560	8	0.0017879
Marker18560	82	0.000159354
Marker18570	17	0.00737299
Marker18570	52	1.28368e-05
Marker18580	142	0.00642711
Marker18586	109	0.0046094
Marker18589	78	0.000197285
Marker18596	34	0.000133415
Marker18609	118	5.32683e-05
Marker18610	158	0.00165884
Marker18623	24	0.00286506
Marker18657	94	0.0052534
Marker18666	154	0.000251025
Marker18684	59	0.00144073
Marker18711	122	0.00984301
Marker18728	137	0.00847017
Marker18737	24	0.000152357
Marker18737	29	0.000152357
Marker18737	115	0.000123817
Marker18739	19	0.0020842
Marker18739	75	0.0020842
Marker1874	147	0.000556593
Marker1874	161	3.49014e-06
Marker18743	141	0.00757966
Marker18751	148	0.00858254
Marker18761	64	0.000320396
Marker18763	23	0.00777398
Marker18763	103	0.00777398
Marker18773	12	0.000407627
Marker18788	114	0.00267144
Marker18789	61	0.00114793
Marker1883	38	0.00515357
Marker18861	50	0.00466924
Marker18861	68	0.00821226
Marker18867	92	0.000180004
Marker18867	158	0.00936727
Marker18904	74	0.00486838
Marker18904	154	0.00498473
Marker18906	36	3.14904e-05
Marker18921	18	0.00893604
Marker18937	40	0.000941019
Marker18937	155	0.000941019
Marker18942	84	0.00575269
Marker18942	147	0.000935574
Marker1900	39	3.96946e-05
Marker1900	168	0.00439121
Marker19018	51	0.00745412
Marker19018	129	0.00204934
Marker19030	64	1.53307e-05
Marker19032	3	0.00677117
Marker19032	42	0.00288402
Marker19076	103	0.00060342
Marker19096	7	0.00146196
Marker19096	49	0.000520106
Marker19096	148	0.00146196
Marker19099	48	0.00669714
Marker19155	92	0.000232639
Marker19178	21	0.00581378
Marker19179	115	0.000192255
Marker19184	74	0.0018425
Marker19198	37	1.16445e-05
Marker19208	93	0.00643356
Marker1921	14	0.00964878
Marker19227	129	0.00901645
Marker19243	111	0.00206454
Marker19251	98	0.00915505
Marker19260	26	0.0042624
Marker19262	117	0.00932012
Marker19263	38	0.000473368
Marker19273	63	0.000983332
Marker19273	66	0.00547847
Marker19280	86	0.00540113
Marker19280	107	0.00540113
Marker19284	4	0.000178757
Marker19287	17	0.00544215
Marker19305	59	7.11154e-05
Marker19331	128	0.000767309
Marker19339	80	0.00681907
Marker19358	5	0.0071837
Marker19374	73	0.00616429
Marker19377	72	0.000221858
Marker1941	162	0.00198627
Marker19424	75	0.00965864
Marker19437	9	0.00487418
Marker19443	100	0.00836425
Marker19443	115	0.00328857
Marker19459	13	0.00477976
Marker19465	104	0.00469348
Marker1950	78	0.00581582
Marker19501	74	0.00886553
Marker19501	135	0.000835734
Marker19501	161	0.000338772
Marker19503	54	0.00303449
Marker1952	45	0
Marker1952	155	0.00161083
Marker1952	159	0
Marker19530	135	0.00269877
Marker19531	43	0.00592896
Marker19531	61	0.00150427
Marker19531	102	0.00592896
Marker1955	124	0.000265294
Marker1956	146	0.00493349
Marker19562	161	0.00083851
Marker19573	25	0.00212117
Marker19573	60	0.00212117
Marker1959	140	0.00682184
Marker19618	52	9.95511e-07
Marker1962	48	3.98164e-08
Marker1962	97	0.00180017
Marker1962	147	0.0039191
Marker19640	38	0.000803595
Marker19640	85	0.000803595
Marker19640	137	0.006786
Marker19641	9	0.00699096
Marker19659	13	2.32015e-06
Marker19666	33	0.00917702
Marker19671	142	0.000348521
Marker19683	37	6.71498e-05
Marker19683	60	0.000367946
Marker19684	140	2.48572e-06
Marker19692	115	0.00017512
Marker19704	95	6.71498e-05
Marker19717	85	0.00536615
Marker19725	32	0.00739477
Marker19725	79	0.0014852
Marker19725	90	0.00459271
Marker19725	107	0.00380897
Marker19729	80	0.00776038
Marker19729	95	0.00441717
Marker19750	23	0.0074424
Marker19771	4	0.000113486
Marker19782	90	0.00606025
Marker19788	83	0.00708737
Marker1979	91	0.00878079
Marker19793	6	0.00945554
Marker1980550	69	0.00292275
Marker19814	63	0.000120045
Marker19832	22	0.00321669
Marker19832	158	0.000485118
Marker19840	71	2.37414e-06
Marker1986	123	0
Marker1986	135	0.0076931
Marker1986	145	2.89927e-05
Marker19860	49	0.00582903
Marker19860	80	0.00150354
Marker19877	160	0.000143089
Marker19885	7	0.0074696
Marker19889	31	0.0025437
Marker19902	67	2.89927e-05
Marker19902	107	7.86035e-05
Marker19908	86	0.000777611
Marker1991	29	0.00210148
Marker1991	54	2.16889e-06
Marker19912	17	0.00411834
Marker19936	90	0.00533831
Marker19963	35	0.00878079
Marker19967	121	0.000734601
Marker20007	23	2.89927e-05
Marker20007	126	2.89927e-05
Marker20026	144	0.000237301
Marker20034	96	0.000342263
Marker20038	79	6.71498e-05
Marker20045	129	0.00284811
Marker20045	148	0.00284811
Marker20072	43	0.00088477
Marker20089	65	0.0033804
Marker20097	29	0.00083851
Marker20100	26	6.71498e-05
Marker20113	159	0.000649686
Marker20115	27	0.00073664
Marker20115	100	0.000129767
Marker20115	109	0.000129767
Marker2012	154	0.00490143
Marker20121	37	0.000664042
Marker20124	28	0.000321575
Marker20147	77	0.000171604
Marker20155	4	8.71999e-05
Marker20155	71	4.51742e-05
Marker20155	135	0.0069951
Marker20166	13	0.00226964
Marker20166	98	0.00243192
Marker20212	43	0.00263914
Marker20224	82	0.00931071
Marker20236	10	0.000822628
Marker20238	86	0.00178381
Marker20257	53	9.30726e-06
Marker20278	19	0.0012653
Marker20289	76	0.000552207
Marker20289	158	0.000166731
Marker20306	40	0.00239222
Marker20306	103	0.00292602
Marker20318	104	0.00721407
Marker20321	56	8.29841e-05
Marker20321	63	0.00811405
Marker20344	103	0.00308832
Marker20346	161	0.00968462
Marker20356	77	0.0002874
Marker20356	123	0.00172815
Marker2037	5	0.00105545
Marker2037	8	0.00183892
Marker2037	157	0.00134522
Marker20382	92	0.00969401
Marker20389	142	1.79499e-05
Marker20389	148	7.93108e-05
Marker20405	105	0.00120967
Marker20405	116	0.000776883
Marker20418	7	0.00670578
Marker20418	31	0.00744305
Marker20429	29	0.000603479
Marker20436	64	0.00462477
Marker20438	23	0.00265898
Marker20438	140	0.000500458
Marker20446	23	0.00443432
Marker20446	138	0.00443432
Marker20446	159	0.0071192
Marker20453	37	0.00978229
Marker20462	23	4.72164e-05
Marker20462	34	0.00599385
Marker20466	124	7.48561e-05
Marker20483	26	0.00939019
Marker20483	122	5.46014e-05
Marker2048495	138	0.00052906
Marker2048495	154	0.00595191
Marker20490	25	0.00322388
Marker20490	74	0.00399629
Marker20490	112	0.00399629
Marker20490	133	0.00673887
Marker20497	25	0.00796922
Marker20497	29	0.00206029
Marker2053	99	0.000517609
Marker2053	127	0.00210825
Marker20546	88	2.58812e-06
Marker20546	97	2.58812e-06
Marker20546	100	2.58812e-06
Marker20546	114	2.58812e-06
Marker20546	125	2.58812e-06
Marker20555	11	0.00255679
Marker20558	143	6.71498e-05
Marker20570	155	0.000736039
Marker20593	123	0.0061355
Marker20622	62	0.00423798
Marker20626	115	0.00279484
Marker20634	77	0.00376544
Marker2064	35	6.95901e-05
Marker20641	20	9.77369e-05
Marker20645	145	0.000222933
Marker20676	36	5.28212e-06
Marker20676	49	5.28212e-06
Marker20680	107	0.000776883
Marker20693	13	0.00806202
Marker20720	47	0.000281931
Marker20735	26	0.000496237
Marker2078	51	0.00821921
Marker2078	92	5.22778e-06
Marker2078	123	1.11595e-05
Marker20785	132	0.00108169
Marker20788	55	0.00977392
Marker2082	45	0.00250648
Marker2082	49	0.00206624
Marker20821	105	0.000120445
Marker2083	78	0.00641499
Marker2083	87	0.00757914
Marker2083	93	0.00413663
Marker2083	115	0
Marker2083	134	0.0019425
Marker20851	146	0.00827422
Marker20859	36	0.000305893
Marker20864	106	0.00424173
Marker20864	120	0.00173071
Marker20873	119	0.00105673
Marker20877	101	0.00509617
Marker20877	136	0.00556496
Marker20886	148	0.00159294
Marker20893	39	0.0087173
Marker20920	104	2.65302e-05
Marker20937	73	0.000101729
Marker20942	27	0.00696384
Marker20945	3	0.000105424
Marker20945	19	0.000135396
Marker20945	74	0.000135396
Marker20945	106	0.00167679
Marker20945	145	0.000135396
Marker20952	91	0.0062149
Marker20952	131	0.00757966
Marker20958	81	0.00416635
Marker20982	38	0.00653852
Marker20984	84	0.00706204
Marker21003	103	0.00169385
Marker21005	133	0.00934467
Marker21014	23	0.000999683
Marker21014	49	0.000999683
Marker21014	80	0.000197285
Marker21014	88	0.000330416
Marker21022	123	0.00593554
Marker21028	38	7.99295e-05
Marker2104	27	0.00147329
Marker21044	94	0.00039122
Marker21047	43	0.000482834
Marker21053	74	0.00503447
Marker21054	137	9.41207e-06
Marker21059	109	0.0012444
Marker21086	119	0.00765771
Marker2112	27	0.000710566
Marker2112	62	0
Marker21128	140	0.00917775
Marker21129	117	0.000323521
Marker21156	23	0.00109106
Marker2116	118	0.000585064
Marker2116	128	0.00178414
Marker21168	113	0.000422994
Marker2117	98	0
Marker2117	117	0.00660391
Marker2117	141	0.000313448
Marker2117	155	0
Marker21190	26	0.00149371
Marker21190	32	0.00149371
Marker21190	35	9.98779e-05
Marker21194	27	0.00878079
Marker21203	122	0.00878079
Marker2124	23	0.00246403
Marker2124	100	0.00946887
Marker2124	146	0.00183892
Marker21253	45	0.00795358
Marker21253	131	6.64254e-06
Marker21256	81	0.00868915
Marker21257	132	0.00164555
Marker2126	55	0.00189049
Marker2126	157	0.00238989
Marker21311	108	0.0016928
Marker21316	139	0.00107509
Marker21351	60	2.89927e-05
Marker21358	126	0.00493603
Marker21358	143	0.00361064
Marker21369	50	0.0089362
Marker21383	102	0.00477464
Marker21383	147	0.00257918
Marker21387	11	6.90458e-05
Marker21387	26	0.00957454
Marker21387	46	0.00200298
Marker21387	61	0.00200298
Marker21395	45	0.00905392
Marker21403	109	7.46101e-05
Marker21415	136	0.00305786
Marker21430	114	0.0026972
Marker21443	77	0.00473635
Marker21443	153	0.00308931
Marker21448	33	1.95606e-05
Marker21454	55	0.00181645
Marker21454	73	0.000838925
Marker21459	36	0.00525194
Marker2146913	124	0.00201211
Marker2146913	147	0.00478687
Marker21470	74	0.00956929
Marker21470	129	0.00956929
Marker21473	4	0.00414677
Marker21474	51	0.000417359
Marker21502	65	0.00091072
Marker21523	139	0.00072905
Marker21543	74	0.00656133
Marker21547	129	0.000352301
Marker21548	15	0.00889166
Marker21548	109	8.73263e-05
Marker21548	140	0.00415445
Marker2156	11	0.00878079
Marker2156	150	3.64489e-06
Marker2156	156	0.000112065
Marker21569	71	0.000360634
Marker21589	147	6.71498e-05
Marker21595	158	0.000699402
Marker2162	47	0.00284093
Marker21642	72	0.00016543
Marker21642	120	0.00601133
Marker21649	162	0.00534815
Marker21655	42	0.00330107
Marker21655	157	0.000567313
Marker21666	58	0.0062838
Marker21669	126	0.00720317
Marker21669	138	0.00720317
Marker2169	100	0.00484081
Marker2169	162	6.39288e-05
Marker21721	136	0.00793222
Marker21722	5	0.000386353
Marker21722	35	0.00250481
Marker2174	119	0.00236555
Marker2174	139	1.8996e-07
Marker21749	115	0.00555369
Marker21761	77	0.000675277
Marker21763	90	0.00575423
Marker21766	6	1.11595e-05
Marker21766	83	6.71498e-05
Marker2177494	79	0.00374239
Marker21782	145	0.00638945
Marker21798	11	0.00376983
Marker21798	109	0.00368442
Marker21803	148	0.000435357
Marker21811	8	0.000516917
Marker21811	13	0.000516917
Marker21811	54	0.000516917
Marker21818	24	0.00439308
Marker21825	10	0.00125813
Marker21825	42	0.00096446
Marker21833	147	0.00334709
Marker21844	6	0.00169697
Marker2186	149	6.71498e-05
Marker21862	55	0.000899315
Marker21862	133	0.000899315
Marker21869	22	0.00489114
Marker21875	156	0.000516917
Marker219176	12	3.98525e-05
Marker21938	81	1.13313e-06
Marker21944	62	0.00530465
Marker21984	10	0.00235769
Marker22010	27	0.000319234
Marker22016	10	0.0058008
Marker2206	12	0.00443076
Marker2206	127	5.42183e-06
Marker22078	76	0.00479913
Marker22085	123	0.00248668
Marker22100	65	0.00104831
Marker22127	136	0.00498085
Marker2213	17	0.0066437
Marker2213	52	0.00874918
Marker2213	133	0
Marker22142	36	0.00681663
Marker22142	128	0.000319234
Marker22158	51	0.00254375
Marker22190	130	0.00249581
Marker2221034	130	0.00806775
Marker22218	60	0.0026887
Marker22232	115	0.00288298
Marker22239	150	0.00235769
Marker2224	4	0
Marker22240	112	0.00437199
Marker2225	8	0.000888348
Marker2225	77	6.51142e-06
Marker22260	5	0.0083524
Marker22260	18	0.0083524
Marker22265	77	0.00928019
Marker22284	121	0.00869524
Marker22284	145	0.00607529
Marker22284	153	0.00375807
Marker22287	79	0.000160778
Marker22337	133	0.00101809
Marker2234	147	6.71498e-05
Marker22354	34	0.00074546
Marker22354	74	3.6449e-05
Marker22354	146	0.00074546
Marker22359	69	0.000804505
Marker22359	109	0.000804505
Marker22364	89	0.00548667
Marker22373	91	0.00811198
Marker22387	64	0.00055291
Marker22391	106	2.98214e-05
Marker22391	111	0.00217569
Marker22392	77	0.00313721
Marker22392	103	0.00133195
Marker22419	5	0.00139664
Marker22419	92	0.00995415
Marker22419	99	8.89611e-05
Marker22445	22	0.00306077
Marker22452	25	0.0065506
Marker2248	7	0.00110853
Marker2249	155	0.00123324
Marker22497	26	0.000914421
Marker22497	30	0.000381867
Marker2251	10	0.00193368
Marker22539	140	0.000588274
Marker22552	110	0.00880911
Marker22564	40	1.29995e-05
Marker22564	128	1.29995e-05
Marker22588	48	1.07459e-05
Marker22614	153	0.00374139
Marker22616	111	0.000377076
Marker2262	87	0.00149133
Marker2262	142	0.000476025
Marker2263353	115	0.0073742
Marker2263353	127	0.00941685
Marker22661	56	0.00688016
Marker22661	75	0.00809876
Marker22679	135	0.000316713
Marker22687	150	0.00589065
Marker22717	47	6.71498e-05
Marker22717	140	0.00219426
Marker2274	46	0.0022901
Marker2274	118	0.00491652
Marker22767	123	0.00587068
Marker22770	51	0.00183901
Marker22772	3	2.92162e-05
Marker22772	63	1.11595e-05
Marker22772	161	0.00473158
Marker22774	126	0.00346986
Marker22804	83	0.000113177
Marker22804	131	1.11505e-05
Marker22811	119	0.000251348
Marker22811	151	0.000251348
Marker22812	11	0.000168431
Marker22815	136	0.000579823
Marker22815	157	0.000579823
Marker22857	112	6.80837e-05
Marker22861	140	0.00104583
Marker22869	116	0.00103652
Marker2289	85	0.00899896
Marker22903	28	0.00130858
Marker22951	56	0.00313015
Marker22955	6	0.0080713
Marker22977	152	0.00131399
Marker22978	105	9.91276e-05
Marker23005	4	0.0050957
Marker23005	135	0.00294606
Marker23010	66	0.000886257
Marker23010	156	0.000409177
Marker23028	21	0.00470284
Marker23028	126	0.00470284
Marker23030	105	0.00595362
Marker23036	15	0.0066246
Marker23036	115	0.00754799
Marker23047	39	0.0090713
Marker23094	47	0.0012851
Marker2310	53	0.00609133
Marker2310	60	0.000300984
Marker2310	89	0.00275079
Marker23125	69	0.00158121
Marker2312943	110	8.20316e-06
Marker23138	116	0.00986666
Marker23138	126	0.00878079
Marker23145	100	0.006786
Marker23145	145	0.00127758
Marker23146	125	0.00741461
Marker23179	141	0.000888417
Marker23226	68	0.000149013
Marker23226	108	0.00579871
Marker23257	38	0.00150914
Marker23257	136	0.00540264
Marker23265	102	0.00104312
Marker23271	72	0.00980957
Marker23279	37	0.00312301
Marker23291	100	5.34525e-05
Marker23291	121	5.34525e-05
Marker23321	56	0.0025615
Marker23321	114	0.00535591
Marker23337	4	0.0062149
Marker23345	47	0.00077484
Marker23345	51	0.000713022
Marker23345	154	0.00639021
Marker2335	90	0.00892252
Marker23350	25	0.00889414
Marker23356	109	2.89927e-05
Marker2336	59	0.000319234
Marker2336	82	0.0065486
Marker2336	126	0.000319234
Marker23380	69	1.53307e-05
Marker2339	8	0
Marker23393	28	0.00118704
Marker2342	79	0
Marker2342	82	0
Marker2342	145	0
Marker2342	150	0.00233083
Marker2343	3	9.79493e-05
Marker2343	14	1.26617e-07
Marker2343	95	0.000409436
Marker23443	79	0.00329113
Marker23444	43	0.00969447
Marker23450	25	6.71498e-05
Marker23450	89	6.71498e-05
Marker23454	57	0.0003334
Marker23462	113	0.00327366
Marker23473	25	0.00214154
Marker23474	34	5.55393e-05
Marker23505	20	0.00482115
Marker23517	157	6.71498e-05
Marker23526	21	0.00275168
Marker23526	78	0.00978161
Marker23533	7	5.96749e-05
Marker23533	85	5.96749e-05
Marker23544	86	0.0074148
Marker23566	104	0.00983571
Marker23571	20	0.00707551
Marker23571	81	0.000710645
Marker23571	139	0.00107622
Marker23578	81	0.00368494
Marker23597	102	0.00400996
Marker2360	127	0.00434648
Marker2361	130	0.00183952
Marker23621	113	0.000888083
Marker23621	133	0.00582232
Marker23653	134	0.00531736
Marker23658	150	0.000983444
Marker2367	75	0.00296435
Marker2367	126	5.22778e-06
Marker2367	153	0
Marker23672	80	0.00977618
Marker23679	38	0.00671375
Marker23688	155	0.00124816
Marker23700	103	0.00777531
Marker23702	60	0.00197311
Marker23702	156	0.00197311
Marker23702	161	0.000154017
Marker23714	3	1.95918e-08
Marker23714	79	0.00167046
Marker23714	81	1.95918e-08
Marker23716	155	0.0026025
Marker23723	66	3.90283e-06
Marker2375	8	0.006786
Marker23757	143	0.000519719
Marker23760	59	8.16228e-06
Marker23767	45	0.000575971
Marker23786	53	0.00286722
Marker23787	136	0.00107235
Marker23826	155	0.00473558
Marker2383	54	0.00568247
Marker2383	103	0.000716676
Marker2383	150	8.83027e-06
Marker23849	84	0.006786
Marker23849	99	0.006786
Marker23854	94	0.000319234
Marker23876	132	0.000182683
Marker2388	53	1.23505e-06
Marker2388	70	3.98164e-08
Marker2388	82	1.21606e-05
Marker2388	115	1.23505e-06
Marker2388	118	0.00773173
Marker2388	158	0.00510498
Marker23900	58	6.71498e-05
Marker23903	63	0.00297202
Marker23903	106	0.00129515
Marker23956	25	1.65543e-06
Marker23956	38	0.00398413
Marker2396	154	0.00158313
Marker23984	159	0.000203798
Marker23986	11	0.001636
Marker23986	80	0.001636
Marker23986	98	0.000164462
Marker23986	107	0.000164462
Marker24000	13	0.00106571
Marker24000	38	0.00232006
Marker24000	76	0.00620184
Marker24007	14	0.00379908
Marker24012	159	0.00661257
Marker24018	7	0.00659776
Marker24018	84	0.00659776
Marker24018	97	0.00659776
Marker24019	140	0.000971325
Marker24020	17	0.00935186
Marker2405	159	0.000125326
Marker24054	107	0.000238229
Marker24087	44	0.00263179
Marker24091	93	0.000197859
Marker24091	109	0.000197859
Marker24130	123	0.000840204
Marker24138	8	0.00619075
Marker24149	99	0.00025419
Marker24158	137	0.00881153
Marker24163	10	0.00149203
Marker24163	72	0.000426579
Marker24163	117	0.00149203
Marker24163	155	0.00149203
Marker24200	136	0.000397477
Marker2421	113	0.00460519
Marker2421	149	0.00052959
Marker24235	37	0.000145457
Marker24259	47	0.000398653
Marker24280	61	0.00449406
Marker24280	130	1.11595e-05
Marker24282	116	0.00695896
Marker2430	4	0.000229544
Marker2433	106	0.00892303
Marker24341	20	0.0078369
Marker24355	73	0.00109143
Marker24377	128	0.000494353
Marker24377	146	0.00243646
Marker24389	136	0.000189501
Marker24404	94	0.00030747
Marker24409	11	0.00571046
Marker24409	75	0.000266117
Marker24409	116	0.000266117
Marker24425	23	0.00414241
Marker24425	126	6.71498e-05
Marker24429	114	0.00348818
Marker2447	3	0
Marker24475	7	0.000141618
Marker24478	88	0.0032732
Marker24482	144	0.00298084
Marker24484	43	0.00718759
Marker24485	44	0.00606415
Marker24494	13	0.00989426
Marker24494	82	0.000459294
Marker24511	88	0.00254324
Marker24537	122	0.009744
Marker24537	139	8.0937e-05
Marker24539	107	0.00411724
Marker24540	89	0.00489494
Marker24547	102	5.12449e-06
Marker24571	77	0.000348717
Marker24571	123	0.00326608
Marker24610	54	8.17997e-05
Marker24613	9	0.00293332
Marker24636	63	0.000846654
Marker24669	9	0.00932636
Marker24679	158	0.00137584
Marker24695	90	0.00120095
Marker24709	61	0.00227005
Marker2475	53	0.00283191
Marker24764	38	0.000102907
Marker24764	87	0.000102907
Marker24779	111	0.00178381
Marker24787	41	0.00350921
Marker24787	88	0.000723315
Marker2481	21	0.000105965
Marker24827	122	0.000833836
Marker2488	40	0.00157045
Marker2488	105	0.000812433
Marker24882	33	1.11595e-05
Marker24882	70	0.00411005
Marker24927	135	0.0087104
Marker2494	3	0.00479453
Marker2494	44	0.000835814
Marker24949	30	0.00564871
Marker24954	80	0.000187299
Marker24988	135	0.00435716
Marker24989	123	0.000636252
Marker24997	59	0.00458894
Marker24998	112	1.18369e-05
Marker2502	23	0.00452785
Marker25059	14	0.00675155
Marker25059	93	0.000853776
Marker25075	31	0.00410171
Marker2509	100	0.00021458
Marker2509	135	0.000731594
Marker25102	80	0.000443512
Marker25108	11	0.00156947
Marker25108	15	0.0064429
Marker25118	50	0.00313743
Marker25119	114	0.00443167
Marker25119	157	0.00650761
Marker25188	102	8.76912e-05
Marker25188	111	6.06038e-05
Marker25188	154	0.00908614
Marker25203	21	0.00859336
Marker25213	52	0.000528688
Marker25213	97	0.000262339
Marker25213	101	0.000528688
Marker25248	38	0.00084415
Marker25252	78	0.0017832
Marker25258	101	0.000126176
Marker25258	128	0.00266562
Marker25260	74	0.00110665
Marker25269	37	0.00166045
Marker25269	116	0.00551337
Marker25302	109	1.69861e-05
Marker25304	15	3.69298e-06
Marker2531	12	0.000328146
Marker25319	17	0.000220001
Marker25331	70	0.00432321
Marker25332	83	0.00250709
Marker25332	94	0.000398609
Marker25342	3	0.00256266
Marker25342	127	0.00123324
Marker25353	72	0.000952496
Marker25354	119	0.00063518
Marker25374	110	0.000639546
Marker25379	63	0.00702446
Marker2538	42	0.00899946
Marker25411	139	6.71498e-05
Marker25420	38	0.00921342
Marker25437	39	0.005474
Marker25437	157	0.000969357
Marker25439	115	0.00215258
Marker25439	150	0.000813743
Marker2545	32	0.00412277
Marker25454	112	0.00940199
Marker25454	116	0.00940199
Marker25473	85	0.000407363
Marker25483	141	0.00360494
Marker25486	5	0.0062149
Marker25486	54	2.40918e-05
Marker2550	26	0.00404927
Marker25507	61	0.000187189
Marker25508	45	0.00106221
Marker25508	73	0.00711173
Marker25550	125	0.00740485
Marker25554	60	0.000788766
Marker25562	85	0.00369406
Marker25564	42	0.00276888
Marker25564	153	0.00573181
Marker25587	98	0.00530319
Marker25604	22	0.000947456
Marker25604	85	0.000166701
Marker25614	4	0.00521528
Marker25617	94	0.00697443
Marker25618	81	5.48004e-06
Marker25620	146	0.00279909
Marker25620	154	0.00279909
Marker25633	76	0.00942727
Marker25633	135	0.00780134
Marker2565	20	0.00302633
Marker25683	108	0.00343556
Marker25708	8	0.00443806
Marker25708	74	0.00566903
Marker2571	111	0.00259678
Marker2571	158	0.000456979
Marker25711	32	0.000675829
Marker25715	44	0.00977727
Marker25724	125	0.00540442
Marker25745	15	0.00466293
Marker25745	132	0.000774051
Marker25768	151	4.04482e-06
Marker25783	153	0.006786
Marker25784	146	0.00616975
Marker2581	85	0.00115134
Marker25827	40	0.0074647
Marker2583	59	0.00150123
Marker2583	80	3.93457e-05
Marker25831	19	0.00597168
Marker25858	56	0.00295071
Marker25858	76	0.0066872
Marker25861	44	0.00538165
Marker25866	142	0.00690222
Marker25866	152	0.00122173
Marker2589	24	0.00431392
Marker2589	33	0.00177963
Marker25890	37	0.00144384
Marker2591	11	6.71498e-05
Marker25943	32	0.0030428
Marker2596	68	0.00466813
Marker25964	55	0.00264008
Marker25972	64	3.9714e-06
Marker26005	51	0.00433711
Marker26005	75	0.00433711
Marker2601	10	0.00325902
Marker26040	53	0.00935345
Marker26040	130	0.00749708
Marker2605	14	0.00966681
Marker2605	51	0.00547694
Marker26059	58	0.00561246
Marker26062	90	0.00499783
Marker26080	53	0.00829273
Marker26112	22	0.000914488
Marker26115	95	0.00718339
Marker26116	147	0.000516566
Marker2615	104	0.00912332
Marker2615	112	0.00265038
Marker26150	73	0.000100785
Marker26159	162	0.000942265
Marker26161	9	0.000626773
Marker26166	31	3.35622e-05
Marker26169	82	3.52332e-05
Marker26178	15	0.000325423
Marker26179	53	0.00535605
Marker26179	59	0.00535605
Marker26179	144	0.00535605
Marker2619	3	0.000122386
Marker26205	78	0.00298385
Marker26205	142	0.00459962
Marker2621	56	0.00210589
Marker2621	107	0.00210589
Marker2621	148	0.000891079
Marker26222	48	4.56543e-05
Marker26222	145	0.00168069
Marker26231	27	0.00109843
Marker26244	74	0.000409006
Marker26244	142	0.0012485
Marker26256	31	0.00886226
Marker26261	33	0.000263461
Marker26261	46	0.000263461
Marker26294	5	0.00870066
Marker26294	69	0.00869978
Marker26294	154	0.00869978
Marker26315	23	0.00200143
Marker26315	158	0.00200143
Marker26336	98	0.00185963
Marker26349	38	0.00113599
Marker26349	56	0.00113599
Marker26350	142	0.00766195
Marker2636	68	0.0029144
Marker2637	38	0.00697699
Marker2637	55	0.00878079
Marker2637	141	0.00878079
Marker26427	76	0.00077313
Marker26486	25	0.00784795
Marker26487	132	6.71498e-05
Marker2649	104	0.00899896
Marker26492	97	0.000616118
Marker26520	110	0.00661457
Marker26527	136	0.0087707
Marker26546	29	0.000968572
Marker26550	49	0.00799136
Marker26562	17	4.1502e-07
Marker26578	30	0.00762201
Marker26578	44	0.00422313
Marker26578	123	0.00762201
Marker26581	3	0.0021148
Marker26581	103	4.29598e-06
Marker26591	3	0.00586907
Marker26594	128	0.000914568
Marker26598	76	0.0010093
Marker26605	30	2.98629e-05
Marker26605	44	0.00858313
Marker26605	79	0.00828759
Marker26605	102	0.00455357
Marker26608	21	0.00295773
Marker26608	113	0.000230931
Marker26623	55	0.00143403
Marker26633	148	0.000174544
Marker26641	30	0.000261683
Marker26641	39	0.00257746
Marker26680	74	0.00254495
Marker26680	154	0.000266631
Marker26682	22	0.000646808
Marker26701	28	0.00373491
Marker26746	84	0.00594336
Marker26754	110	0.0021776
Marker26756	19	0.00729142
Marker26760	110	0.000326975
Marker26763	16	0.000125485
Marker26780	147	1.55312e-05
Marker26784	76	0.00579352
Marker26784	157	0.00379936
Marker2681	80	1.76384e-07
Marker2681	126	0.00944544
Marker2681	156	1.76384e-07
Marker26861	129	0.000154741
Marker26863	14	0.00108115
Marker26863	17	0.00107928
Marker26879	59	0.00814141
Marker2688	57	6.71498e-05
Marker26926	88	0.00135235
Marker26939	128	0.000752171
Marker26943	132	5.4329e-06
Marker26947	110	3.71763e-05
Marker2695	21	0.0042763
Marker26964	120	0.00279279
Marker26972	67	0.00614656
Marker26978	129	0.00897489
Marker27020	119	2.30301e-05
Marker27028	4	0.00685648
Marker2703	18	0.00183302
Marker27042	130	0.00105783
Marker27052	120	0.00439029
Marker27079	41	0.0020772
Marker27079	103	0.0020772
Marker27079	154	0.0020772
Marker27086	146	0.0031423
Marker27096	92	0.000490142
Marker27098	67	0.00744305
Marker27098	120	6.71498e-05
Marker27117	21	0.00975873
Marker27117	105	0.00954165
Marker27159	108	5.69469e-05
Marker27163	39	0.00901645
Marker27176	44	2.89927e-05
Marker27190	151	0.000916721
Marker27205	49	0.000512503
Marker27206	130	0.00117185
Marker27212	69	6.61561e-06
Marker27235	22	0.00408933
Marker27242	21	0.00306445
Marker27269	65	0.00711919
Marker27269	159	0.000276202
Marker27298	56	0.00109846
Marker27301	144	3.93457e-05
Marker27311	111	0.00200913
Marker27312	130	4.33655e-06
Marker27322	74	0.00900137
Marker2738	84	8.1925e-08
Marker27397	46	0.00428098
Marker27397	54	0.00227519
Marker27397	159	0.00189813
Marker2740	5	0.0019213
Marker2740	61	0.000373916
Marker2740	129	0.00284359
Marker27418	4	0.000811988
Marker27439	117	0.00474479
Marker27454	125	0.00204529
Marker2747	21	0.000750863
Marker2747	26	0.00353829
Marker2747	88	0.00114894
Marker2747	153	4.74933e-05
Marker27473	114	0.00695447
Marker27489	79	0.00459724
Marker27489	102	8.82409e-05
Marker2749	140	0.00032125
Marker27491	136	6.81418e-05
Marker27495	51	0.00105806
Marker27495	133	0.00105806
Marker27499	155	0.00996171
Marker27521	26	0.00714834
Marker27521	160	0.00714834
Marker27522	12	0.003025
Marker27522	150	0.00075816
Marker27537	110	0.00022824
Marker2754	7	0
Marker27547	145	0.000376442
Marker27548	29	0.0025743
Marker27548	36	0.00277045
Marker27548	44	0.00277045
Marker27552	26	0.00340966
Marker27552	109	0.000876759
Marker27582	42	0.00274195
Marker27614	74	0.00347932
Marker27616	101	0.00757987
Marker27616	108	0.00768474
Marker27624	145	0.0086637
Marker2764	64	0.00818579
Marker2764	113	0
Marker27647	54	0.000222592
Marker27669	12	0.00846536
Marker27669	39	0.000496237
Marker27671	6	0.00480403
Marker27673	52	0.00618946
Marker27673	101	0.00140228
Marker27682	7	0.00190751
Marker27708	61	0.00864808
Marker27713	124	0.000390894
Marker27713	152	0.000752857
Marker27719	40	0.00700891
Marker27719	160	0.000328157
Marker27734	106	0.000170384
Marker27746	127	0.00888028
Marker27752	146	0.00728407
Marker27767	103	0.0071713
Marker27768	100	0.00404184
Marker27826	126	4.28137e-05
Marker27836	54	0.00934123
Marker27836	144	0.00125507
Marker27841	148	0.00018353
Marker27858	5	6.71498e-05
Marker27858	35	0.000311046
Marker27858	116	6.71498e-05
Marker27898	28	0.00664294
Marker2795	3	0
Marker2795	50	0.00153304
Marker27959	104	0.00145185
Marker2797	9	8.6041e-05
Marker2797	147	0.000133047
Marker28038	35	0.0070126
Marker28038	155	0.00648079
Marker28050	88	0.000106369
Marker28057	159	8.6717e-06
Marker28059	102	0.00695366
Marker28059	130	0.00695366
Marker28065	160	0.00393797
Marker2811	93	0.00147437
Marker28136	84	0.000437205
Marker28148	30	0.000353071
Marker28148	141	0.000353071
Marker2816	119	0.00778862
Marker2816	155	0.000777435
Marker28175	107	0.00550991
Marker28201	146	0.000743455
Marker28204	119	0.00955743
Marker28207	87	0.00539675
Marker28209	125	0.000231884
Marker2821	66	4.70174e-05
Marker28220	38	0.00744612
Marker28227	42	0.000320396
Marker28230	104	2.89927e-05
[truncated: 2,605 more rows]
