# Supplementary material for: Genome-wide association study of rust traits in orchardgrass using SLAF-seq technology
Source: Hereditas. 2017 Feb 23;154:5. doi: 10.1186/s41065-017-0027-3 (PMC5322626; doi:10.1186/s41065-017-0027-3)
Supplement: Additional file 4: — (XLSX 79 kb) [file 41065_2017_27_MOESM4_ESM.xlsx]

## Sheet: Sheet1
SLAF marker	Position	P_value (P < 0.001)
Marker10016	43	0.000945516
Marker10041	51	0.000361968
Marker10045	27	6.71498e-05		SLAF marker: The code for SLAF markers
Marker10046	38	0.000755138		Position: the position of correlated SNPs
Marker10128	86	0.000997377		P_value: The P value for the association between SNPs and traits
Marker10144	32	8.54835e-06
Marker10150	24	2.99744e-05
Marker10244	54	0.000326807
Marker10244	66	0.000941475
Marker10255	106	0.000570966
Marker10267	82	0.000407965
Marker10311	90	0.000151287
Marker10321	123	0.000242783
Marker10323	153	0.00063518
Marker10424	35	0.000322138
Marker10442	95	6.71498e-05
Marker104657	23	9.25199e-05
Marker104657	70	9.25199e-05
Marker104843	21	0.00060644
Marker10508	38	0.000320396
Marker10520	32	0.000291654
Marker10525	42	4.20409e-05
Marker10531	125	0.000897987
Marker105446	91	0.000681558
Marker105446	134	0.000681558
Marker10557	6	6.71498e-05
Marker10557	54	0.00082512
Marker10580	108	2.77816e-06
Marker10629	42	0.000110656
Marker10677	32	0.000636045
Marker10677	122	0.000451354
Marker10726	164	1.02252e-05
Marker10750	29	0.000319234
Marker10768	93	0.000502792
Marker10878	4	9.41267e-07
Marker10878	163	1.64834e-09
Marker10954	17	0.000323521
Marker10954	71	0.000323521
Marker10954	148	0.000323521
Marker10974	97	0.000537413
Marker10993	68	0.000162729
Marker10993	152	0.000162729
Marker10999	79	0.000438159
Marker11019	130	0.00013952
Marker11067	34	0.000333904
Marker11081	71	0.00041957
Marker11081	152	0.00041957
Marker11104	66	0.000729823
Marker11104	147	4.79552e-05
Marker11119	27	0.000486071
Marker11129	118	0.000352101
Marker11208	132	0.000242294
Marker11250	118	0.000334473
Marker11344	146	7.65574e-05
Marker11344	157	7.65574e-05
Marker113488	69	1.63137e-05
Marker11350	89	0.000942355
Marker11380	110	6.04894e-05
Marker113834	98	0.000997005
Marker11420	93	1.59296e-05
Marker11449	156	0.000734446
Marker114527	51	0.000202823
Marker11465	58	0.000951744
Marker11465	120	0.000951744
Marker11477	100	0.000837202
Marker11516	15	6.08383e-05
Marker11530	33	0.000303357
Marker11560	29	0.000655405
Marker11561	22	0.000672769
Marker11561	32	3.78547e-05
Marker11569	5	7.11267e-05
Marker11571	87	0.000222933
Marker11596	104	0.000941988
Marker11596	152	0.000706098
Marker11625	73	0.00037603
Marker11656	129	0.000148902
Marker11666	124	0.000123817
Marker11676	16	0.000126943
Marker11723	28	0.000205471
Marker11763	28	0.000369804
Marker11777	21	8.27902e-05
Marker11800	51	3.61483e-05
Marker11808	67	0.000522744
Marker11826	145	0.000319234
Marker11836	60	0.000686781
Marker11842	40	0.00058472
Marker11860	104	0.000903752
Marker11874	76	3.12812e-05
Marker119240	117	8.68571e-07
Marker11941	116	0.000161384
Marker11959	144	3.88379e-05
Marker11960	60	3.05455e-05
Marker11960	68	3.05455e-05
Marker12004	76	0.000330504
Marker12008	78	2.95913e-06
Marker12012	156	0.00011998
Marker12014	112	0.000225521
Marker12021	46	3.9714e-06
Marker12038	95	5.80746e-05
Marker12101	77	0.000751714
Marker12101	153	0.000815524
Marker12125	47	4.80447e-05
Marker12170	132	0.000382879
Marker121913	15	0.000467614
Marker12217	145	0.000320063
Marker12266	149	0.000934183
Marker12340	97	0.000446792
Marker12367	100	6.19889e-05
Marker12375	25	0.000433075
Marker12445	110	0.000558953
Marker12465	48	0.000187299
Marker12471	32	6.71498e-05
Marker12496	23	1.71718e-06
Marker12552	91	0.000388298
Marker12557	165	9.24585e-05
Marker12574	81	1.6261e-05
Marker126123	128	6.30057e-08
Marker12650	108	6.71498e-05
Marker12650	150	6.71498e-05
Marker12700	72	0.000930466
Marker127101	53	1.53307e-05
Marker12755	55	7.03819e-05
Marker12765	40	1.53307e-05
Marker12811	16	6.54929e-05
Marker12843	60	6.71498e-05
Marker12843	107	6.71498e-05
Marker12897	126	0.000150233
Marker12923	158	1.16158e-05
Marker12925	154	3.87666e-05
Marker12953	72	0.000446318
Marker12967	74	0.00043683
Marker12967	114	0.00043683
Marker12995	23	0.000344664
Marker13012	70	0.000777199
Marker13080	155	7.8799e-06
Marker13094	135	0.000699402
Marker13094	172	0.000699402
Marker13106	126	0.000320396
Marker13120	136	2.56217e-08
Marker13123	71	1.24929e-05
Marker13125	12	0.000319234
Marker13144	133	0.000427701
Marker13210	13	0.000283916
Marker13214	36	0.000150295
Marker13269	54	6.50135e-05
Marker13294	91	0.00063518
Marker13337	90	0.000699402
Marker13353	97	0.000852957
Marker13358	140	0.000858079
Marker13379	135	0.000650529
Marker13382	67	0.000813482
Marker13392	89	0.000966495
Marker13393	127	7.11913e-05
Marker13455	142	0.000320667
Marker13474	144	0.000409006
Marker13488	46	0.00018952
Marker13528	27	6.71498e-05
Marker13573	94	7.46428e-05
Marker13581	110	3.91057e-06
Marker13589	3	0.000791167
Marker13589	78	0.00047293
Marker13614	72	1.02252e-05
Marker13636	4	4.8786e-07
Marker13637	28	0.00010987
Marker13640	26	0.000320396
Marker13640	148	0.000320396
Marker13658	89	0.000615366
Marker13759	76	0.000696045
Marker13759	157	2.14844e-05
Marker13775	21	2.57423e-06
Marker13777	19	0.000860444
Marker1380	46	0
Marker1380	128	0
Marker1380	147	5.15726e-07
Marker1380	165	0.000725986
Marker1380264	71	0.000629462
Marker13848	145	4.53461e-05
Marker13887	14	1.69861e-05
Marker13893	14	0.000941982
Marker13915	126	0.000757151
Marker13954	114	0.000218106
Marker13954	140	0.000218106
Marker13969	110	0.000150295
Marker13973	143	0.000113486
Marker14018	15	0.000960463
Marker1402	36	0
Marker14040	52	0.000323632
Marker14040	152	0.000493457
Marker14073	79	5.38791e-07
Marker14073	163	5.38791e-07
Marker14104	104	8.00757e-05
Marker1411	94	5.22778e-06
Marker14110	13	0.000591306
Marker14130	32	3.93457e-05
Marker14134	63	0.000491853
Marker14161	94	3.86134e-06
Marker14227	43	3.31452e-06
Marker14230	84	0.000913641
Marker14239	127	1.25493e-05
Marker14281	93	2.73129e-05
Marker14327	31	6.71498e-05
Marker14372	28	0.000197285
Marker1438	130	0.000313434
Marker14464	56	0.000222628
Marker14464	150	6.71498e-05
Marker14492	13	1.11595e-05
Marker14516	11	0.000112065
Marker14516	118	6.71498e-05
Marker14539	81	0.000152446
Marker14581	121	0.000147609
Marker14602	57	0.000122386
Marker14606	109	3.52103e-07
Marker14637	100	1.93537e-05
Marker1467364	110	0.000333654
Marker14680	60	0.0007475
Marker1470	118	0
Marker14711	80	0.000379404
Marker1474	74	0
Marker14767	86	2.81819e-06
Marker14774	138	1.53307e-05
Marker14789	127	0.000121503
Marker14852	154	4.59816e-08
Marker14860	30	3.18218e-05
Marker14897	23	0.000167556
Marker14918	104	0.00057199
Marker14926	24	0.000432447
Marker14959	96	0.000269821
Marker14974	130	0.000553865
Marker14985	23	4.82359e-06
Marker14996	112	0.000958813
Marker15096	81	0.000510252
Marker15104	109	0.000626458
Marker15109	45	0.0004552
Marker15109	72	0.0004552
Marker1517	29	0.000138491
Marker15175	43	0.000319234
Marker15178	16	0.000155163
Marker15198	141	6.53096e-05
Marker15223	20	0.000325423
Marker15263	142	6.71498e-05
Marker15322	25	0.000852974
Marker15361	72	0.000963742
Marker15367	61	0.000733048
Marker15368	58	6.71498e-05
Marker15368	135	6.71498e-05
Marker15376	72	2.81456e-05
Marker15390	137	0.000516917
Marker15390	144	0.000516917
Marker15444	164	0.000367863
Marker15472	24	0.000902869
Marker15472	107	0.000902869
Marker15474	61	2.40918e-05
Marker15502	21	0.000287009
Marker15518	104	6.71498e-05
Marker15530	128	9.52719e-06
Marker15576	24	3.29307e-05
Marker15594	128	0.000238066
Marker15602	42	0.000366897
Marker15616	160	0.000128584
Marker15664	62	1.93537e-05
Marker15668	72	9.9397e-08
Marker15668	152	9.9397e-08
Marker15682	98	0.000951704
Marker15730	39	0.000340766
Marker15827	153	6.71498e-05
Marker15874	81	6.71498e-05
Marker15882	59	0.000131444
Marker15960	65	8.49266e-05
Marker15960	105	8.8894e-07
Marker15970	136	0.000281187
Marker15974	92	0.000333904
Marker16088	145	0.000304683
Marker16130	23	4.87414e-06
Marker16138	51	9.77369e-05
Marker16193	56	0.000619483
Marker16208	28	2.58812e-06
Marker16294	40	8.22842e-05
Marker16353	48	0.000403283
Marker16378	6	0.000894228
Marker16399	68	0.000299896
Marker16454	32	0.000456979
Marker16454	38	0.000456979
Marker16454	155	6.71498e-05
Marker16464	128	0.000255196
Marker16488	29	6.71498e-05
Marker16541	122	0.00068295
Marker1657	138	0.000374989
Marker16570	52	0.000516498
Marker16573	132	0.000202742
Marker16620	3	0.000829653
Marker16620	116	6.71498e-05
Marker16622	133	7.32117e-05
Marker16632	28	0.000150193
Marker16701	113	0.000135206
Marker1671362	15	3.02897e-05
Marker16737	71	0.000177449
Marker16738	16	0.00068295
Marker16738	120	0.00068295
Marker16738	158	0.00068295
Marker16779	99	0.000311428
Marker16797	6	8.78161e-06
Marker16797	157	8.78161e-06
Marker16810	8	2.1853e-05
Marker16812	98	0.000286696
Marker16832	107	0.000438728
Marker16841	156	2.81456e-05
Marker16851	92	0.000494324
Marker1686	43	0
Marker1687	6	0.000687928
Marker1693	4	9.75496e-06
Marker1693	80	0.000653936
Marker16985	80	6.71498e-05
Marker17094	111	0.000873786
Marker17120	14	0.000178808
Marker17147	20	0.000367792
Marker1716	59	0.000729608
Marker17170	97	1.53307e-05
Marker17170	145	1.53307e-05
Marker17213	60	0.000236966
Marker17240	32	8.49266e-05
Marker17259	131	1.53307e-05
Marker17282	15	0.000235445
Marker17285	153	0.000325133
Marker17301	44	0.000187136
Marker17351	155	0.00065127
Marker17376	134	8.34528e-06
Marker17377	12	2.89927e-05
Marker17380	48	4.46347e-06
Marker17380	78	0.000767377
Marker17465	33	0.000136374
Marker17465	115	0.000547763
Marker17490	114	0.000268162
Marker17509	120	0.000531399
Marker17525	56	9.77369e-05
Marker17540	46	5.24627e-05
Marker17564	24	0.000390763
Marker17590	5	9.77369e-05
Marker17590	73	0.000357271
Marker17595	17	6.71498e-05
Marker17610	24	0.000193778
Marker17630	105	0.000844889
Marker17678	68	6.71498e-05
Marker17710	27	0.000833516
Marker17712	132	6.71498e-05
Marker17719	89	0.000197285
Marker17737	90	4.91407e-05
Marker17820	64	3.29307e-05
Marker17832	79	0.000248821
Marker17865	132	1.11595e-05
Marker17884	40	0.000241016
Marker17884	60	0.00098784
Marker17958	12	0.000192168
Marker18075	122	0.000417364
Marker18078	131	0.000484465
Marker18123	47	4.36957e-07
Marker18184	53	0.000100756
Marker1819	45	0
Marker1819	55	0
Marker18213	5	2.18996e-06
Marker18287	40	0.000205215
Marker18310	9	0.000158206
Marker18337	74	6.02647e-05
Marker18362	149	2.15042e-05
Marker1841	113	0
Marker1841	158	0
Marker18431	13	1.84495e-05
Marker18455	40	0.00080269
Marker18486	130	1.93537e-05
Marker18560	82	0.000159354
Marker18570	52	1.28368e-05
Marker18589	78	0.000197285
Marker18596	34	0.000133415
Marker18609	118	5.32683e-05
Marker18666	154	0.000251025
Marker18737	24	0.000152357
Marker18737	29	0.000152357
Marker18737	115	0.000123817
Marker1874	147	0.000556593
Marker1874	161	3.49014e-06
Marker18761	64	0.000320396
Marker18773	12	0.000407627
Marker18867	92	0.000180004
Marker18906	36	3.14904e-05
Marker18937	40	0.000941019
Marker18937	155	0.000941019
Marker18942	147	0.000935574
Marker1900	39	3.96946e-05
Marker19030	64	1.53307e-05
Marker19076	103	0.00060342
Marker19096	49	0.000520106
Marker19155	92	0.000232639
Marker19179	115	0.000192255
Marker19198	37	1.16445e-05
Marker19263	38	0.000473368
Marker19273	63	0.000983332
Marker19284	4	0.000178757
Marker19305	59	7.11154e-05
Marker19331	128	0.000767309
Marker19377	72	0.000221858
Marker19501	135	0.000835734
Marker19501	161	0.000338772
Marker1952	45	0
Marker1952	159	0
Marker1955	124	0.000265294
Marker19562	161	0.00083851
Marker19618	52	9.95511e-07
Marker1962	48	3.98164e-08
Marker19640	38	0.000803595
Marker19640	85	0.000803595
Marker19659	13	2.32015e-06
Marker19671	142	0.000348521
Marker19683	37	6.71498e-05
Marker19683	60	0.000367946
Marker19684	140	2.48572e-06
Marker19692	115	0.00017512
Marker19704	95	6.71498e-05
Marker19771	4	0.000113486
Marker19814	63	0.000120045
Marker19832	158	0.000485118
Marker19840	71	2.37414e-06
Marker1986	123	0
Marker1986	145	2.89927e-05
Marker19877	160	0.000143089
Marker19902	67	2.89927e-05
Marker19902	107	7.86035e-05
Marker19908	86	0.000777611
Marker1991	54	2.16889e-06
Marker19967	121	0.000734601
Marker20007	23	2.89927e-05
Marker20007	126	2.89927e-05
Marker20026	144	0.000237301
Marker20034	96	0.000342263
Marker20038	79	6.71498e-05
Marker20072	43	0.00088477
Marker20097	29	0.00083851
Marker20100	26	6.71498e-05
Marker20113	159	0.000649686
Marker20115	27	0.00073664
Marker20115	100	0.000129767
Marker20115	109	0.000129767
Marker20121	37	0.000664042
Marker20124	28	0.000321575
Marker20147	77	0.000171604
Marker20155	4	8.71999e-05
Marker20155	71	4.51742e-05
Marker20236	10	0.000822628
Marker20257	53	9.30726e-06
Marker20289	76	0.000552207
Marker20289	158	0.000166731
Marker20321	56	8.29841e-05
Marker20356	77	0.0002874
Marker20389	142	1.79499e-05
Marker20389	148	7.93108e-05
Marker20405	116	0.000776883
Marker20429	29	0.000603479
Marker20438	140	0.000500458
Marker20462	23	4.72164e-05
Marker20466	124	7.48561e-05
Marker20483	122	5.46014e-05
Marker2048495	138	0.00052906
Marker2053	99	0.000517609
Marker20546	88	2.58812e-06
Marker20546	97	2.58812e-06
Marker20546	100	2.58812e-06
Marker20546	114	2.58812e-06
Marker20546	125	2.58812e-06
Marker20558	143	6.71498e-05
Marker20570	155	0.000736039
Marker2064	35	6.95901e-05
Marker20641	20	9.77369e-05
Marker20645	145	0.000222933
Marker20676	36	5.28212e-06
Marker20676	49	5.28212e-06
Marker20680	107	0.000776883
Marker20720	47	0.000281931
Marker20735	26	0.000496237
Marker2078	92	5.22778e-06
Marker2078	123	1.11595e-05
Marker20821	105	0.000120445
Marker2083	115	0
Marker20859	36	0.000305893
Marker20920	104	2.65302e-05
Marker20937	73	0.000101729
Marker20945	3	0.000105424
Marker20945	19	0.000135396
Marker20945	74	0.000135396
Marker20945	145	0.000135396
Marker21014	23	0.000999683
Marker21014	49	0.000999683
Marker21014	80	0.000197285
Marker21014	88	0.000330416
Marker21028	38	7.99295e-05
Marker21044	94	0.00039122
Marker21047	43	0.000482834
Marker21054	137	9.41207e-06
Marker2112	27	0.000710566
Marker2112	62	0
Marker21129	117	0.000323521
Marker2116	118	0.000585064
Marker21168	113	0.000422994
Marker2117	98	0
Marker2117	141	0.000313448
Marker2117	155	0
Marker21190	35	9.98779e-05
Marker21253	131	6.64254e-06
Marker21351	60	2.89927e-05
Marker21387	11	6.90458e-05
Marker21403	109	7.46101e-05
Marker21448	33	1.95606e-05
Marker21454	73	0.000838925
Marker21474	51	0.000417359
Marker21502	65	0.00091072
Marker21523	139	0.00072905
Marker21547	129	0.000352301
Marker21548	109	8.73263e-05
Marker2156	150	3.64489e-06
Marker2156	156	0.000112065
Marker21569	71	0.000360634
Marker21589	147	6.71498e-05
Marker21595	158	0.000699402
Marker21642	72	0.00016543
Marker21655	157	0.000567313
Marker2169	162	6.39288e-05
Marker21722	5	0.000386353
Marker2174	139	1.8996e-07
Marker21761	77	0.000675277
Marker21766	6	1.11595e-05
Marker21766	83	6.71498e-05
Marker21803	148	0.000435357
Marker21811	8	0.000516917
Marker21811	13	0.000516917
Marker21811	54	0.000516917
Marker21825	42	0.00096446
Marker2186	149	6.71498e-05
Marker21862	55	0.000899315
Marker21862	133	0.000899315
Marker21875	156	0.000516917
Marker219176	12	3.98525e-05
Marker21938	81	1.13313e-06
Marker22010	27	0.000319234
Marker2206	127	5.42183e-06
Marker2213	133	0
Marker22142	128	0.000319234
Marker2224	4	0
Marker2225	8	0.000888348
Marker2225	77	6.51142e-06
Marker22287	79	0.000160778
Marker2234	147	6.71498e-05
Marker22354	34	0.00074546
Marker22354	74	3.6449e-05
Marker22354	146	0.00074546
Marker22359	69	0.000804505
Marker22359	109	0.000804505
Marker22387	64	0.00055291
Marker22391	106	2.98214e-05
Marker22419	99	8.89611e-05
Marker22497	26	0.000914421
Marker22497	30	0.000381867
Marker22539	140	0.000588274
Marker22564	40	1.29995e-05
Marker22564	128	1.29995e-05
Marker22588	48	1.07459e-05
Marker22616	111	0.000377076
Marker2262	142	0.000476025
Marker22679	135	0.000316713
Marker22717	47	6.71498e-05
Marker22772	3	2.92162e-05
Marker22772	63	1.11595e-05
Marker22804	83	0.000113177
Marker22804	131	1.11505e-05
Marker22811	119	0.000251348
Marker22811	151	0.000251348
Marker22812	11	0.000168431
Marker22815	136	0.000579823
Marker22815	157	0.000579823
Marker22857	112	6.80837e-05
Marker22978	105	9.91276e-05
Marker23010	66	0.000886257
Marker23010	156	0.000409177
Marker2310	60	0.000300984
Marker2312943	110	8.20316e-06
Marker23179	141	0.000888417
Marker23226	68	0.000149013
Marker23291	100	5.34525e-05
Marker23291	121	5.34525e-05
Marker23345	47	0.00077484
Marker23345	51	0.000713022
Marker23356	109	2.89927e-05
Marker2336	59	0.000319234
Marker2336	126	0.000319234
Marker23380	69	1.53307e-05
Marker2339	8	0
Marker2342	79	0
Marker2342	82	0
Marker2342	145	0
Marker2343	3	9.79493e-05
Marker2343	14	1.26617e-07
Marker2343	95	0.000409436
Marker23450	25	6.71498e-05
Marker23450	89	6.71498e-05
Marker23454	57	0.0003334
Marker23474	34	5.55393e-05
Marker23517	157	6.71498e-05
Marker23533	7	5.96749e-05
Marker23533	85	5.96749e-05
Marker23571	81	0.000710645
Marker23621	113	0.000888083
Marker23658	150	0.000983444
Marker2367	126	5.22778e-06
Marker2367	153	0
Marker23702	161	0.000154017
Marker23714	3	1.95918e-08
Marker23714	81	1.95918e-08
Marker23723	66	3.90283e-06
Marker23757	143	0.000519719
Marker23760	59	8.16228e-06
Marker23767	45	0.000575971
Marker2383	103	0.000716676
Marker2383	150	8.83027e-06
Marker23854	94	0.000319234
Marker23876	132	0.000182683
Marker2388	53	1.23505e-06
Marker2388	70	3.98164e-08
Marker2388	82	1.21606e-05
Marker2388	115	1.23505e-06
Marker23900	58	6.71498e-05
Marker23956	25	1.65543e-06
Marker23984	159	0.000203798
Marker23986	98	0.000164462
Marker23986	107	0.000164462
Marker24019	140	0.000971325
Marker2405	159	0.000125326
Marker24054	107	0.000238229
Marker24091	93	0.000197859
Marker24091	109	0.000197859
Marker24130	123	0.000840204
Marker24149	99	0.00025419
Marker24163	72	0.000426579
Marker24200	136	0.000397477
Marker2421	149	0.00052959
Marker24235	37	0.000145457
Marker24259	47	0.000398653
Marker24280	130	1.11595e-05
Marker2430	4	0.000229544
Marker24377	128	0.000494353
Marker24389	136	0.000189501
Marker24404	94	0.00030747
Marker24409	75	0.000266117
Marker24409	116	0.000266117
Marker24425	126	6.71498e-05
Marker2447	3	0
Marker24475	7	0.000141618
Marker24494	82	0.000459294
Marker24537	139	8.0937e-05
Marker24547	102	5.12449e-06
Marker24571	77	0.000348717
Marker24610	54	8.17997e-05
Marker24636	63	0.000846654
Marker24764	38	0.000102907
Marker24764	87	0.000102907
Marker24787	88	0.000723315
Marker2481	21	0.000105965
Marker24827	122	0.000833836
Marker2488	105	0.000812433
Marker24882	33	1.11595e-05
Marker2494	44	0.000835814
Marker24954	80	0.000187299
Marker24989	123	0.000636252
Marker24998	112	1.18369e-05
Marker25059	93	0.000853776
Marker2509	100	0.00021458
Marker2509	135	0.000731594
Marker25102	80	0.000443512
Marker25188	102	8.76912e-05
Marker25188	111	6.06038e-05
Marker25213	52	0.000528688
Marker25213	97	0.000262339
Marker25213	101	0.000528688
Marker25248	38	0.00084415
Marker25258	101	0.000126176
Marker25302	109	1.69861e-05
Marker25304	15	3.69298e-06
Marker2531	12	0.000328146
Marker25319	17	0.000220001
Marker25332	94	0.000398609
Marker25353	72	0.000952496
Marker25354	119	0.00063518
Marker25374	110	0.000639546
Marker25411	139	6.71498e-05
Marker25437	157	0.000969357
Marker25439	150	0.000813743
Marker25473	85	0.000407363
Marker25486	54	2.40918e-05
Marker25507	61	0.000187189
Marker25554	60	0.000788766
Marker25604	22	0.000947456
Marker25604	85	0.000166701
Marker25618	81	5.48004e-06
Marker2571	158	0.000456979
Marker25711	32	0.000675829
Marker25745	132	0.000774051
Marker25768	151	4.04482e-06
Marker2583	80	3.93457e-05
Marker2591	11	6.71498e-05
Marker25972	64	3.9714e-06
Marker26112	22	0.000914488
Marker26116	147	0.000516566
Marker26150	73	0.000100785
Marker26159	162	0.000942265
Marker26161	9	0.000626773
Marker26166	31	3.35622e-05
Marker26169	82	3.52332e-05
Marker26178	15	0.000325423
Marker2619	3	0.000122386
Marker2621	148	0.000891079
Marker26222	48	4.56543e-05
Marker26244	74	0.000409006
Marker26261	33	0.000263461
Marker26261	46	0.000263461
Marker26427	76	0.00077313
Marker26487	132	6.71498e-05
Marker26492	97	0.000616118
Marker26546	29	0.000968572
Marker26562	17	4.1502e-07
Marker26581	103	4.29598e-06
Marker26594	128	0.000914568
Marker26605	30	2.98629e-05
Marker26608	113	0.000230931
Marker26633	148	0.000174544
Marker26641	30	0.000261683
Marker26680	154	0.000266631
Marker26682	22	0.000646808
Marker26760	110	0.000326975
Marker26763	16	0.000125485
Marker26780	147	1.55312e-05
Marker2681	80	1.76384e-07
Marker2681	156	1.76384e-07
Marker26861	129	0.000154741
Marker2688	57	6.71498e-05
Marker26939	128	0.000752171
Marker26943	132	5.4329e-06
Marker26947	110	3.71763e-05
Marker27020	119	2.30301e-05
Marker27096	92	0.000490142
Marker27098	120	6.71498e-05
Marker27159	108	5.69469e-05
Marker27176	44	2.89927e-05
Marker27190	151	0.000916721
Marker27205	49	0.000512503
Marker27212	69	6.61561e-06
Marker27269	159	0.000276202
Marker27301	144	3.93457e-05
Marker27312	130	4.33655e-06
Marker2738	84	8.1925e-08
Marker2740	61	0.000373916
Marker27418	4	0.000811988
Marker2747	21	0.000750863
Marker2747	153	4.74933e-05
Marker27489	102	8.82409e-05
Marker2749	140	0.00032125
Marker27491	136	6.81418e-05
Marker27522	150	0.00075816
Marker27537	110	0.00022824
Marker2754	7	0
Marker27547	145	0.000376442
Marker27552	109	0.000876759
Marker2764	113	0
Marker27647	54	0.000222592
Marker27669	39	0.000496237
Marker27713	124	0.000390894
Marker27713	152	0.000752857
Marker27719	160	0.000328157
Marker27734	106	0.000170384
Marker27826	126	4.28137e-05
Marker27841	148	0.00018353
Marker27858	5	6.71498e-05
Marker27858	35	0.000311046
Marker27858	116	6.71498e-05
Marker2795	3	0
Marker2797	9	8.6041e-05
Marker2797	147	0.000133047
Marker28050	88	0.000106369
Marker28057	159	8.6717e-06
Marker28136	84	0.000437205
Marker28148	30	0.000353071
Marker28148	141	0.000353071
Marker2816	155	0.000777435
Marker28201	146	0.000743455
Marker28209	125	0.000231884
Marker2821	66	4.70174e-05
Marker28227	42	0.000320396
Marker28230	104	2.89927e-05
Marker28273	152	9.56572e-06
Marker28309	14	3.15395e-06
Marker28327	49	2.20628e-06
Marker2834	103	0.000249537
Marker2835	66	1.13313e-06
Marker28358	34	0.000228525
Marker2838	155	0
Marker28384	105	6.71402e-05
Marker28408	34	0.000801163
Marker28408	153	0.000801163
Marker28476	16	2.73362e-06
Marker28476	25	5.84334e-06
Marker28476	137	5.84334e-06
Marker28476	150	5.84334e-06
Marker2849	20	0.000178757
Marker2849	128	0.000235353
Marker2849	156	0.000235353
Marker28494	31	1.84198e-05
Marker28521	140	0.000973779
Marker28534	33	3.64489e-06
Marker28542	149	0.000734377
Marker28571	95	0.000187499
Marker28572	7	0.000917445
Marker28580	30	0.000573763
Marker28580	142	0.000573763
Marker28621	64	5.14092e-05
Marker28653	45	0.000708771
Marker28683	37	0.000258429
Marker28747	109	0.000371122
Marker28756	3	5.16904e-05
Marker28804	140	0.000923188
Marker2885	45	0.000866676
Marker2892	109	1.11595e-05
Marker28958	90	2.62143e-05
Marker28958	100	0.000126034
Marker28969	51	0.000306967
Marker28969	106	0.000306967
Marker28971	100	6.71498e-05
Marker28971	124	6.71498e-05
Marker29022	103	0.000319058
Marker29038	109	0.000891687
Marker29045	44	6.79852e-05
Marker29052	28	0.000367792
Marker29057	123	4.70186e-05
Marker29133	137	1.11595e-05
Marker29167	45	0.00049408
Marker2918	27	6.71498e-05
Marker2919	34	0.000594513
Marker2923	121	5.55462e-06
Marker29231	105	0.000962924
Marker29231	146	0.000962924
Marker29233	29	0.000221465
Marker29242	3	5.17629e-05
Marker29242	55	0.000238571
Marker29242	166	0.000238571
Marker29298	92	3.61249e-05
Marker29396	89	8.1925e-08
Marker29427	111	4.35055e-05
Marker29506	56	0.000683996
Marker29524	121	0.000228267
Marker29592	143	0.000319234
Marker29621	147	9.51945e-07
Marker29642	61	0.000319081
Marker2966	61	2.02108e-05
Marker29666	55	0.000169553
Marker29666	117	0.000169553
Marker29670	89	2.10639e-06
Marker29751	32	0.000502792
Marker2979	116	6.71498e-05
Marker29871	36	0.000155906
Marker29872	96	0.000319234
Marker2992	147	1.45613e-05
Marker29923	23	5.57132e-06
Marker29943	90	1.29995e-05
Marker29968	127	0.000169917
Marker30078	37	2.7471e-05
Marker30078	102	2.7471e-05
Marker30079	14	7.75866e-05
Marker30109	99	0.000970527
Marker30119	35	0.000168959
Marker30137	46	7.32117e-05
Marker30191	22	0.000236098
Marker30206	35	2.71965e-05
Marker30322	9	0.000562497
Marker30324	118	1.11595e-05
Marker30401	74	0.000240688
Marker30405	22	9.33128e-05
Marker30456	14	0.000325423
Marker30477	72	0.00063518
Marker30497	118	0.000186949
Marker30545	133	2.78359e-05
Marker30551	119	2.25038e-06
Marker3064	114	3.45163e-07
Marker30682	92	0.000168431
Marker30687	33	0.000916721
Marker30752	150	5.14092e-05
Marker3077	30	0.000319234
Marker30821	88	0.000353071
Marker30821	115	0.000154541
Marker30848	10	5.70044e-05
Marker30864	33	0.000377875
Marker30899	16	0.000353071
Marker30899	112	0.000353071
Marker30903	70	0.000118087
Marker30984	9	0.000188091
Marker30984	60	0.000188091
Marker30984	86	0.00079006
Marker3103	66	0.000323521
Marker31037	11	0.000765102
Marker31037	154	2.89927e-05
Marker31043	47	6.71498e-05
Marker31069	10	1.70847e-05
Marker31095	147	0.000390391
Marker31226	82	1.08592e-09
Marker31283	71	1.93537e-05
Marker3130	94	0.000117032
Marker31445	32	6.61561e-06
Marker3149	39	0
Marker3149	99	0
Marker3149	128	0
Marker3149	155	0
Marker3153	22	0.000953316
Marker3153	75	0.000953316
Marker3153	155	0.000223871
Marker3155	4	1.35704e-05
Marker3155	88	0.00045678
Marker3156	31	6.71498e-05
Marker31606	85	0.000107094
Marker31677	60	1.53307e-05
Marker31693	154	0.000221251
Marker31710	89	0.000179907
Marker31724	100	0.000176892
Marker3174	156	0.000870339
Marker31747	47	9.51945e-07
Marker31748	107	0.000197927
Marker31777	9	0.000406986
Marker3180	74	0.000254252
Marker3185	118	0.000952796
Marker31916	20	7.05749e-05
Marker31940	26	0.000158452
Marker31942	110	0.000202084
Marker3196	115	0.000572761
Marker32022	53	0.000665365
Marker32104	30	0.0003962
Marker3216	14	6.71498e-05
Marker32161	86	1.63579e-05
Marker32173	97	1.22579e-05
Marker3218	128	0.000156106
Marker3224	125	3.05455e-05
Marker3227	56	5.22778e-06
Marker32297	155	0.000583373
Marker32326	7	0.000173954
Marker32368	56	2.99161e-06
Marker32368	114	2.99161e-06
Marker32425	92	0.000611352
Marker32488	123	6.71498e-05
Marker32517	127	0.000257607
Marker3253	82	1.11595e-05
Marker3253	121	0.000362296
Marker32591	83	0.000386961
Marker32597	157	0.000541173
Marker32655	112	0.000119203
Marker32656	15	0.000565628
Marker3266	44	6.71498e-05
Marker32690	30	7.71875e-05
Marker32692	127	0.000194246
Marker32692	148	0.000194246
Marker32776	25	0.000665479
Marker32792	75	6.71498e-05
Marker32872	157	2.05159e-05
Marker32884	120	5.41877e-05
Marker32942	25	0.000341183
Marker32942	37	0.000341183
Marker33115	127	7.31447e-05
Marker33136	127	6.71498e-05
Marker3318	64	3.64532e-05
Marker33187	17	0.000319234
Marker33215	50	0.000981744
Marker33215	113	0.000981744
Marker33253	12	4.9203e-06
Marker33253	30	4.9203e-06
Marker33253	58	1.14425e-05
Marker33253	70	4.9203e-06
Marker3336	13	0.000317434
Marker3337	17	0.000319234
Marker3337	164	5.72159e-05
Marker33370	54	3.64459e-06
Marker33370	119	3.64459e-06
Marker33416	117	0.000100247
Marker33470	81	9.19089e-06
Marker33503	7	0.000238632
Marker33503	42	0.000782129
Marker33592	155	0.000577921
Marker33596	91	5.16904e-05
Marker33620	79	0.000629681
Marker33633	35	0.000320042
Marker33640	11	4.93023e-06
Marker3366	52	0.00022872
Marker3366	105	1.21606e-05
Marker3366	124	4.99199e-05
Marker33661	82	1.48064e-06
Marker3370	52	1.19289e-06
Marker3375	81	0.000417359
Marker33806	29	6.71498e-05
Marker33809	10	0.000396378
Marker33820	56	0.000351285
Marker3389	73	6.71498e-05
Marker33905	26	2.89414e-05
Marker33971	71	0.000614226
Marker33971	128	0.000614226
Marker3405	102	0.000904308
Marker3405	105	6.71498e-05
Marker3405	108	0.000492639
Marker34101	10	4.25092e-05
Marker34112	125	6.71498e-05
Marker34193	17	0.000499969
Marker34245	32	1.11595e-05
Marker34261	120	0.000981744
Marker34276	18	3.52103e-07
Marker34297	73	0.000147306
Marker34297	115	0.000147306
Marker34333	32	9.51441e-05
Marker3442	40	5.22778e-06
Marker34446	60	0.000337786
Marker34446	104	0.000577388
Marker34514	131	3.93457e-05
Marker3455	113	0.000319234
Marker34603	35	0.000899315
Marker34614	138	1.11595e-05
Marker3472	157	0
Marker34749	64	0.000529525
Marker3477	103	0.000776172
Marker3480	36	0.000975434
Marker3480	81	0.000327617
Marker34810	112	0.00030988
Marker34819	141	6.71498e-05
Marker34855	58	6.20799e-07
Marker34860	20	0.000914421
Marker34997	22	4.97005e-05
Marker34997	98	4.97005e-05
Marker35051	82	0.00028788
Marker35096	59	0.000271045
Marker35118	97	8.48902e-05
Marker35131	34	9.37685e-06
Marker35175	12	0.00055599
Marker35233	19	8.2721e-05
Marker35233	105	0.000248854
Marker35280	22	1.11595e-05
Marker35364	134	0.000338772
Marker35446	20	0.000703319
Marker35474	6	0.000757067
Marker35548	20	5.16904e-05
Marker35589	119	0.000284652
Marker357708	3	0.00015971
Marker35884	91	6.71498e-05
Marker35905	51	0.000281468
Marker35923	11	5.48403e-05
Marker36019	119	2.58812e-06
Marker3608	42	0.000453271
Marker3621	49	0.000929482
Marker36224	50	0.000225657
Marker3634	125	0.000871164
Marker36445	85	0.000158196
Marker36457	114	8.45783e-06
Marker36553	77	0.000718747
Marker36650	117	0.000881258
Marker36795	142	0.00056023
Marker37039	68	0.000132422
Marker37039	123	0.000132422
Marker37069	123	2.13679e-05
Marker3713	89	0.00092164
Marker37186	46	0.000319234
Marker37199	126	0.000104063
Marker37218	72	1.57381e-05
Marker3724	33	7.31086e-07
Marker3724	118	1.08592e-09
Marker37268	28	2.95999e-05
Marker37268	32	2.95999e-05
Marker37296	76	1.97922e-05
Marker37472	75	0.000319234
Marker37692	42	0.000986715
Marker37713	112	5.54009e-05
Marker3777	57	1.11595e-05
Marker37774	112	0.000298407
Marker37774	152	0.000298407
Marker37800	113	0.000623244
Marker37840	11	6.29004e-05
Marker37925	127	0.000286661
Marker3798	157	0.000322783
Marker37993	61	0.000384135
Marker38096	110	0.000815211
Marker3816	71	5.22778e-06
Marker3816	79	5.22778e-06
Marker3816	92	5.22778e-06
Marker3816	100	5.22778e-06
Marker38296	52	0.000137801
Marker38297	90	6.20799e-07
Marker38376	77	0.00022649
Marker3842	81	0.000187509
Marker38456	69	0.000118176
Marker38537	67	1.54533e-05
Marker38570	18	1.92488e-07
Marker3858	22	0.000742035
Marker38671	138	6.71498e-05
Marker3868	141	5.67773e-05
Marker38726	129	0.00011991
Marker38782	87	0.000842374
Marker38808	123	9.18929e-05
Marker38808	157	9.18929e-05
Marker38814	31	0.000614009
Marker3883	75	0.000221858
Marker3885	4	1.69861e-05
Marker3888	58	0.000312821
Marker38906	29	0.000119203
Marker38920	85	3.43442e-05
Marker39105	87	0.000516917
Marker3914	152	2.5839e-05
Marker3916	121	0.000299886
Marker3929	67	0.000338641
Marker39358	104	0.000424336
Marker39381	54	0.000668913
Marker3939	38	1.80045e-05
Marker3940	157	0.000758096
Marker39486	13	0.000369959
Marker39557	115	5.26089e-06
Marker39561	131	9.52719e-06
Marker3958	42	0.000203357
Marker3958	79	0.000429503
Marker3958	103	0.000203357
Marker3962	73	9.06209e-05
Marker39679	107	0.000304033
Marker3971	4	8.1925e-08
Marker39733	103	0.000205061
Marker39733	153	0.000205061
Marker3979	36	0
Marker3979	102	0
Marker39810	3	0.000319234
Marker39839	157	1.89964e-06
Marker3988	96	0
Marker39939	150	0.00099783
Marker3996	46	0.000585064
Marker40040	101	0.000584078
Marker40072	43	0.000274243
Marker40072	149	0.000274243
Marker40089	3	0.000105098
Marker40101	73	1.96227e-10
Marker4011	140	0.000318416
Marker40136	136	0.000585279
Marker40146	51	1.51288e-05
Marker40156	124	0.000838869
Marker4016	140	0.000482301
Marker4018	17	1.8119e-05
Marker4018	41	1.8119e-05
Marker40238	101	0.000194246
Marker4030	69	7.49447e-06
Marker40315	97	7.04785e-06
Marker40325	14	3.64459e-06
Marker40417	95	0.000550668
Marker4051	153	1.57807e-05
Marker40533	100	0.00021559
Marker40585	38	0.000466101
Marker40606	4	0.000574387
Marker4064	8	0.000565658
Marker40646	74	0.000720664
Marker4066	108	6.38271e-05
Marker40676	30	6.61561e-06
Marker40676	98	5.14092e-05
Marker40678	88	0.000588635
Marker4083	134	0.000103177
Marker40870	123	6.71402e-05
Marker40978	60	0.000208618
Marker40999	42	0.000954545
Marker40999	60	0.000954545
Marker41040	27	7.98227e-05
Marker41068	88	0.000232217
Marker4111	50	0.000822926
Marker41189	27	0.000595975
Marker41189	120	0.000747646
Marker4135	53	5.22778e-06
Marker4135	116	5.22778e-06
Marker41367	49	1.20979e-05
Marker41453	122	0.000667459
Marker41524	26	0.000119203
Marker41618	30	3.8851e-05
Marker41618	35	2.72017e-05
Marker41618	74	0.000430601
Marker4162	59	0.000318969
Marker4162	121	0.000659388
Marker4165	16	4.35022e-05
Marker41785	71	0.000166701
Marker4180	49	0.000319234
Marker4186	23	0.000881672
Marker41873	22	0.000128312
Marker41873	27	0.000128312
Marker4188	34	0.000865908
Marker4188	48	0.000865908
Marker4188	80	0.000900075
Marker4188	91	0.000865908
Marker4188	105	0.000865908
Marker4190	114	0.000362168
Marker41901	145	8.29695e-05
Marker41912	135	0.000356567
Marker41951	87	0.000856433
Marker42045	106	0.000444683
Marker4209	9	6.71498e-05
Marker4209	104	3.62604e-05
Marker4212	156	6.69389e-07
Marker42122	155	0.00012875
Marker42122	163	0.00012875
Marker4237	147	1.58835e-06
Marker42523	41	0.000129407
Marker42573	93	0.00022649
Marker42610	125	0.000190441
Marker4282	100	0.000473368
Marker4282	116	6.71498e-05
Marker4284	100	2.48138e-05
Marker42843	57	8.24961e-05
Marker42845	63	0.00022571
Marker42907	145	0.000360634
Marker43011	14	0.000203849
Marker43011	72	9.52333e-05
Marker43011	118	3.90928e-05
Marker4303	101	6.71498e-05
Marker43144	132	3.21724e-05
Marker4318	153	5.24805e-06
Marker43200	152	0.000330504
Marker4324	9	1.11595e-05
Marker43326	7	0.000681558
Marker43362	98	3.90891e-05
Marker4342	77	1.7492e-05
Marker43457	79	2.57612e-06
Marker4347	44	0.00019581
Marker43495	107	0.000378475
Marker4350	10	0.000774626
Marker4350	51	0.000495564
Marker43501	58	0.000265229
Marker43519	17	0.000103895
Marker4360	88	5.08517e-05
Marker4365	146	0.000319234
Marker43707	64	6.71498e-05
Marker4382	95	0.000321349
Marker43848	85	0.000628459
Marker4394	71	6.37984e-05
Marker4394	132	6.37984e-05
Marker43967	61	1.70813e-08
Marker43985	42	1.73283e-06
Marker43985	122	9.20282e-05
Marker4408	45	0.000806895
Marker4408	103	0.00071787
Marker4408	107	0.00071787
Marker4408	150	7.50221e-05
Marker44176	65	0.000650683
Marker44176	160	0.000650683
Marker4420	12	0.000131752
Marker44209	94	0.000152859
Marker4438	120	0.000319234
Marker44594	64	0.000367792
Marker44633	66	2.49669e-05
Marker44638	76	0.000974816
Marker44653	50	0.00081802
Marker44718	94	0.000270156
Marker44760	46	0.000436196
Marker44847	134	6.71498e-05
Marker44893	21	1.60088e-05
Marker44893	76	2.58959e-05
Marker44931	44	0.000262775
Marker44964	39	0.000131206
Marker44987	43	5.7159e-05
Marker44987	144	5.7159e-05
Marker45017	65	8.68571e-07
Marker45017	142	8.68571e-07
Marker45094	133	0.000681373
Marker4514	7	0.000266631
Marker45196	32	2.2347e-06
Marker45268	140	8.34528e-06
Marker4528	59	3.40885e-05
Marker45300	145	0.00022649
Marker45319	127	0.000409528
Marker4537	141	0.000138073
Marker45393	35	0.000558046
Marker45393	123	0.000558046
Marker45571	15	0.000511204
Marker45571	123	0.000436801
Marker45593	37	0.000319234
Marker45617	38	0.000272948
Marker45664	144	0.000422821
Marker45824	97	1.35511e-05
Marker45985	156	0.000913922
Marker45988	105	0.000754268
Marker46018	104	6.71498e-05
Marker46059	106	3.84482e-05
Marker46071	14	0.000899315
Marker46087	10	0.000116547
Marker46120	99	7.06401e-05
Marker46120	143	1.34576e-05
Marker46223	75	1.8119e-05
Marker46270	47	0.000963634
Marker4628	71	6.71498e-05
Marker4639	18	0.000556731
Marker46484	39	0.000372632
Marker46484	73	1.89731e-06
Marker46484	128	1.89731e-06
Marker46484	131	1.89731e-06
Marker46565	93	0.000876759
Marker4657	146	0.000917812
Marker46581	123	3.09704e-05
Marker46641	45	1.79023e-07
Marker46721	131	6.71498e-05
Marker4679	51	0.000438159
Marker46800	101	0.000636344
Marker4682	145	1.26577e-05
Marker4683	15	0.000180023
Marker46909	123	6.71498e-05
Marker4692	48	0.000369397
Marker4692	105	1.30181e-05
Marker47026	146	6.71498e-05
Marker47054	95	8.84088e-06
Marker47054	158	8.84088e-06
Marker47099	154	0.000149465
Marker47129	146	0.000290694
Marker47177	4	0.000341394
Marker4718	9	1.11595e-05
Marker4718	105	0.000731228
Marker4718	156	7.46037e-06
Marker4729	84	0.000372324
Marker47450	119	1.47298e-05
Marker475274	126	0.000565579
Marker4754	99	2.40918e-05
Marker47582	5	0.000239113
Marker47582	31	0.000239113
Marker47582	105	0.000239113
Marker4762	13	5.22778e-06
Marker4771	3	0.000326044
Marker4774	63	3.36309e-05
Marker47788	147	0.000226374
Marker4780	147	0.000211422
Marker47879	3	2.4704e-06
Marker4795	5	6.71498e-05
Marker4795	59	6.71498e-05
Marker48006	86	0.000196444
Marker48006	143	0.000824955
Marker48033	28	0.000873486
Marker4828	72	0
Marker4851	116	0.000196568
Marker48622	156	5.70431e-05
Marker4864	32	0.000734716
Marker4865	82	5.30329e-07
Marker4867	7	0.000832326
Marker4867	24	0
Marker4871	123	0.000323521
Marker48887	159	0.000814196
Marker4890	24	0.000647742
Marker4903	21	7.31086e-07
Marker4910	6	6.71498e-05
Marker49109	103	0.00019476
Marker4912	118	0.000407382
Marker49128	88	8.1925e-08
Marker49204	50	6.98167e-05
Marker49238	26	0.00088477
Marker4926	127	9.2688e-05
Marker49287	126	0.000416676
Marker4950	133	0.00091191
Marker49515	84	8.65002e-06
Marker4960	55	0.000187189
Marker4960	61	0.000251339
Marker4960	95	0.000187189
Marker49687	80	0.000343472
Marker49713	57	5.74013e-05
Marker49777	100	2.71199e-05
Marker4979	149	0
Marker4997	15	0.000989822
Marker50394	153	0.000510668
Marker50425	60	1.87212e-07
Marker50435	145	6.18264e-05
Marker50521	115	0.000806771
Marker5056	25	0
Marker50605	25	0.000534285
Marker5072	109	0.000319234
Marker5079	90	0.00010929
Marker50818	11	1.11595e-05
Marker50818	131	0.000112065
Marker50896	94	3.38563e-06
Marker50903	83	6.12801e-05
Marker50998	131	0.000686129
Marker51161	10	1.00134e-05
Marker51161	72	1.00134e-05
Marker51161	100	1.00134e-05
Marker51161	108	1.11697e-05
Marker51161	146	1.00134e-05
Marker5124	52	0.000290019
Marker5124	133	0.000323521
Marker51339	60	2.89927e-05
Marker5136	36	0.000156374
Marker51585	6	0.000140869
Marker51642	83	3.21724e-05
Marker5170	21	7.59541e-05
Marker51965	82	0.000572645
Marker5202	115	7.35514e-06
Marker5212	52	4.25959e-05
Marker5223	14	0.000262152
Marker52252	40	0.000149465
Marker52272	127	0.00024718
Marker5230	119	0.000868627
Marker52341	23	0.0001746
Marker52341	55	0.0001746
Marker5239	47	0.000285531
Marker5242	103	0.000289735
Marker5242	112	0.000367792
Marker52515	24	3.52103e-07
Marker52515	113	3.52103e-07
Marker52593	132	0.000173207
Marker52687	90	0.000564131
Marker52802	116	0.000119558
Marker5287	151	0.000649167
Marker5293	157	0.000187189
Marker52933	45	8.02081e-05
Marker53059	141	0.000117496
Marker5321	3	3.37463e-05
Marker53360	4	6.20799e-07
Marker53508	39	0.000473478
Marker5368	131	0.000107651
Marker53683	29	3.32898e-05
Marker53683	40	1.04142e-05
Marker53683	57	3.32898e-05
Marker5369	6	0.000692768
Marker53876	47	5.34931e-05
Marker5389	32	0.000308704
Marker5394	119	6.71498e-05
Marker5394	123	0.000212702
Marker5401	108	0.000924763
Marker54048	72	1.53307e-05
Marker54048	134	1.53307e-05
Marker5413	31	0.000773799
Marker5413	88	0.000773799
Marker5414	16	0.00054364
Marker5423	133	0.000944837
Marker54250	69	1.05396e-05
Marker54250	120	4.02552e-05
Marker5444	131	5.19872e-05
Marker54442	147	0.000345551
Marker54461	103	0.000230423
Marker54499	43	0.00052321
Marker54558	22	0.000960483
Marker546416	113	0.000470483
Marker5466	38	3.80409e-06
Marker54720	4	0.000432447
Marker5475	144	5.22778e-06
Marker5478	70	0.00063518
Marker5480	109	5.16904e-05
Marker54905	119	0.000261725
Marker54907	94	0.000792004
Marker5505	137	0.000222933
Marker5533	94	0.000340183
Marker55397	76	0.00029806
Marker55529	107	3.40201e-05
Marker55607	107	8.49266e-05
Marker55607	154	8.49266e-05
Marker55778	137	0.000395573
Marker5590	44	6.71498e-05
Marker5592	78	4.61581e-05
Marker5592	136	4.61581e-05
Marker5598	46	6.71498e-05
Marker56041	128	0.00077762
Marker56059	75	0.000797404
Marker56070	111	0.000492346
Marker56268	118	0.000579823
Marker56540	127	1.6768e-05
Marker5655	107	6.71498e-05
Marker56572	113	3.83481e-05
Marker56618	53	0.00079687
Marker5706	94	0.000624314
Marker5706	116	0.000192656
Marker5710	120	0.000504786
Marker57216	80	0.00038041
Marker57254	49	0.00026313
Marker57304	69	1.68473e-05
Marker5757	59	4.11751e-05
Marker5772	157	1.53307e-05
Marker58007	121	2.59541e-05
Marker5805	150	0.000263553
Marker5813	100	0.000798695
Marker5813	136	0.000268663
Marker58168	93	1.11595e-05
Marker5817	131	6.71498e-05
Marker5835	35	0.000220248
Marker5871	112	0.000836982
Marker5874	45	9.00084e-05
Marker58864	30	0.000137895
Marker58864	59	0.000137895
Marker5888	86	1.10375e-07
Marker5898	87	0.000113747
Marker5903	137	0.000232705
Marker59078	74	0.000649735
Marker59078	113	0.000649735
Marker5931	58	0.000101993
Marker59380	144	0.000502585
Marker59652	9	3.7659e-05
Marker60027	89	0.000248821
Marker60331	47	8.34528e-06
Marker60530	71	7.82832e-05
Marker6064	33	0.000794457
Marker60674	6	0.000438385
Marker60674	10	0.000250122
Marker60674	78	0.000182928
Marker60674	95	0.000438385
Marker60674	102	0.000182928
Marker60674	157	0.000438385
Marker60764	47	6.37984e-05
Marker6087	65	0.000159868
Marker61029	138	2.08068e-05
Marker6114	33	0.000496274
Marker6117	122	0.000218794
Marker61252	139	0.000557351
Marker6138	43	0.000370388
Marker6143	45	0.000400187
Marker6143	60	0.000257006
Marker61708	38	0.000672769
Marker61708	116	0.000672769
Marker61935	16	0.000110533
Marker61935	50	0.000110533
Marker62002	136	0.000235236
Marker6212	152	6.71498e-05
Marker62289	62	0.000313658
Marker6236	73	4.94309e-05
Marker6236	129	0.00013255
Marker6238	115	0.000586606
Marker6255	65	0.000397477
Marker6255	78	0.000397477
Marker62704	18	0.000191091
Marker62704	109	0.000154741
Marker62883	106	0.000524141
Marker6304	102	0.000319234
Marker63468	6	2.20628e-06
Marker6349	14	9.67085e-06
Marker6355	134	1.87128e-05
Marker6355	159	0.00022649
Marker63752	71	4.36009e-05
Marker63752	86	4.36009e-05
Marker63752	136	4.36009e-05
Marker63837	18	6.49758e-05
Marker63955	119	9.45107e-05
Marker64018	139	1.88543e-05
Marker64068	124	0.000609157
Marker64104	107	0.000628295
Marker64148	31	0.000502792
Marker64148	83	0.000502792
Marker64148	102	0.000502792
Marker64148	116	0.000502792
Marker64148	143	0.000502792
Marker6419	40	3.93457e-05
Marker6419	142	3.93457e-05
Marker6426	5	6.35592e-07
Marker6430	127	0.000743495
Marker64384	121	3.6016e-05
Marker64475	39	0.000843666
Marker64645	127	0.000127211
Marker6473	107	0.000367792
Marker6484	128	0.000317211
Marker6487	57	0.000137801
Marker64981	12	0.000575971
Marker6517	88	0.000267687
Marker6517	114	0.000404754
Marker65245	33	6.2638e-06
Marker65366	54	0.000114291
Marker65366	72	0.000114291
Marker65448	44	0.000327436
Marker6545	72	0.000975295
Marker65495	145	4.12281e-05
Marker6573	141	7.44011e-06
Marker6582	117	3.06702e-05
Marker6586	13	7.23984e-06
Marker6614	79	0.000233359
Marker6652	68	0.000140412
Marker66583	99	0.000811755
Marker6659	57	0.000319234
Marker66905	138	8.97305e-05
Marker6706	148	0.000448094
Marker6707	136	0.000452013
Marker6725	62	0.000446588
Marker6725	131	6.71498e-05
Marker67266	48	7.91505e-06
Marker67266	127	0.000427921
Marker67296	137	0.000665666
Marker6734	152	0.000133551
Marker6741	22	0.000433335
Marker6773	22	0.000322138
Marker6773	79	6.34163e-05
Marker6773	114	0.000216611
Marker6804	150	2.47401e-06
Marker68168	94	0.000263192
Marker6839	133	9.42757e-06
Marker6844	62	0.000634653
Marker68509	38	0.000617753
Marker68509	142	0.000617753
Marker68640	59	0.000800779
Marker6869	71	6.71498e-05
Marker6905	8	0.000650529
Marker6927	128	0.000236076
Marker6929	87	6.71595e-05
Marker69384	133	1.6731e-07
Marker6950	19	0.00068295
Marker69601	139	0.000464196
Marker69632	28	0.000291158
Marker69632	130	0.000291158
Marker6993	31	0.000258942
Marker6999	154	0.000965695
Marker7008	78	6.71498e-05
Marker70336	16	0.000104139
Marker70336	47	0.000390391
Marker70598	129	0.000466974
Marker70741	131	8.71608e-05
Marker71006	148	0.000136349
Marker7180	39	0.000150833
Marker7256	38	0.000274243
Marker7257	31	0.000545853
Marker7307	147	7.82248e-05
Marker7333	16	0.000863925
Marker7369	23	0.000357762
Marker7384	80	1.35511e-05
Marker74112	109	0.000237301
Marker7428	156	6.71498e-05
Marker7466	55	0.000585064
Marker7479	31	0.000490957
Marker75263	62	0.000560769
Marker7538	160	0.000119372
Marker7543	92	0.000145182
Marker7552	138	0.000291606
Marker75691	62	2.96401e-06
Marker75691	152	0.000102116
Marker7580	111	0.000590674
Marker7599	21	6.71498e-05
Marker7599	92	0.000798559
Marker76048	97	0.000820544
Marker76259	39	7.50531e-05
Marker76259	71	7.50531e-05
Marker7650	160	6.71498e-05
Marker7665	149	3.33772e-05
Marker76699	157	0.000337293
Marker76741	25	0.000379189
Marker76761	85	6.44293e-05
Marker7697	101	0.000646709
Marker77310	150	2.29427e-08
Marker7732	13	8.0492e-05
Marker7732	44	7.89068e-06
Marker77346	154	8.32754e-05
Marker7785	151	0.00071618
Marker77946	26	0.000113486
Marker77980	93	0.000328335
Marker7808	143	0.000477297
Marker78125	88	0.000348745
Marker7871	6	0.000396282
Marker78765	153	0.000507253
Marker7885	68	0.000494324
Marker79020	10	8.52808e-05
Marker79020	19	8.52808e-05
Marker79200	5	3.48198e-06
Marker7928	46	0.000565436
Marker79352	127	0.000121559
Marker7948	101	6.71498e-05
Marker7953	67	0.000541881
Marker8001	93	2.40918e-05
Marker8060	27	0.000516917
Marker8079	19	0.000421724
Marker8090	80	1.66797e-08
Marker8108	78	0.000275892
Marker8108	145	0.000337333
Marker8132	42	0.000319234
Marker8143	105	0.000157702
Marker8145	41	0.000585904
Marker81704	131	0.000986496
Marker81956	29	0.000687198
Marker8220	103	0.000362898
Marker82206	5	7.09545e-05
Marker8232	65	0.000373641
Marker8257	56	0.000397032
Marker82832	90	2.49669e-05
Marker8286	27	0.000192486
Marker8297	80	7.32188e-05
Marker8297	127	7.32188e-05
Marker8329	68	0.000358745
Marker8329	100	0.000358745
Marker8363	92	0.000136384
Marker8401	111	0.000320396
Marker8407	127	0.00068295
Marker8413	57	2.39433e-05
Marker8467	37	5.79139e-06
Marker8467	103	0.000188623
Marker8473	16	0.000901465
Marker8483	52	0.000101159
Marker84833	115	0.000219587
Marker8487	12	0.000139553
Marker84950	37	0.000212578
Marker8502	96	2.52558e-05
Marker8530	68	0.000246741
Marker8548	26	0.00029806
Marker8549	140	0.000799069
Marker8561	128	0.00022649
Marker8573	70	0.000735003
Marker86069	27	0.000150964
Marker8612	99	0.000791283
Marker8626	32	0.000588008
Marker8635	131	1.18369e-05
Marker8645	49	2.79669e-05
Marker8682	34	0
Marker87141	85	2.55839e-05
Marker87141	137	0.00061462
Marker8716	47	3.88678e-05
Marker87220	158	0.000171493
Marker8741	50	6.35592e-07
Marker8748	119	0.000961626
Marker8754	91	0.000687642
Marker8771	53	0.000750177
Marker8794	106	2.96807e-07
Marker8822	110	0.00041732
Marker8822	158	9.50943e-06
Marker8827	107	0.000723158
Marker8842	119	6.71498e-05
Marker8863	41	0.000512967
Marker8874	88	7.17303e-05
Marker88785	152	9.88953e-05
Marker8924	33	1.21606e-05
Marker8924	43	5.14461e-06
Marker9020	146	3.73979e-07
Marker9054	116	0.00057814
Marker9055	35	0.00020616
Marker9073	39	1.24631e-05
Marker9109	3	0.000512339
Marker91403	93	8.88214e-07
Marker9156	5	0.000217808
Marker9207	11	0.000489557
Marker9222	3	0
Marker9222	59	0
Marker9242	89	3.59819e-05
Marker9242	106	0.000438159
Marker9242	109	1.42514e-05
Marker92840	28	4.71192e-05
Marker9298	116	0.000319234
Marker93098	142	1.65976e-05
Marker9348	137	6.46841e-06
Marker93582	84	6.61561e-06
Marker9378	42	6.35299e-05
Marker9418	155	1.40891e-05
Marker9473	157	4.25092e-05
Marker9525	65	0.000973497
Marker9525	135	0.000973497
Marker9526	54	0.000858102
Marker95325	135	2.89927e-05
Marker9580	1	0.000515766
Marker958269	76	0.000728905
Marker9636	19	0.000597391
Marker9644	125	0.000118176
Marker9654	60	7.32117e-05
Marker96557	129	0.000237301
Marker96579	95	6.71498e-05
Marker96579	127	6.71498e-05
Marker96579	145	6.71498e-05
Marker9718	124	0.000475613
Marker9757	163	6.71498e-05
Marker9818	156	1.07459e-05
Marker9842	19	0.000346614
Marker9869	59	9.0799e-05
Marker99024	13	0.000369729
Marker99024	155	0.000369729
Marker9915	72	0.000556619
Marker9922	12	3.3159e-06
Marker9944	100	3.87869e-06
Marker9974	56	3.93457e-05
Marker9993	14	0.000729247
Marker9998	145	0.000650529
