# Supplementary material for: Genome-wide association study of rust traits in orchardgrass using SLAF-seq technology
Source: Hereditas. 2017 Feb 23;154:5. doi: 10.1186/s41065-017-0027-3 (PMC5322626; doi:10.1186/s41065-017-0027-3)
Supplement: Additional file 5: — (XLSX 328 kb) [file 41065_2017_27_MOESM5_ESM.xlsx]

## Sheet: Sheet1
#MarkerID	HS_ref_dep	HS_alt_dep	HR_ref_dep	HR_alt_dep	HS_ref_dep_index	HS_alt_dep_index	HR_ref_dep_index	HR_alt_dep_index	delta_index
Marker10009	31	1	17	11	0.96875	0.03125	0.607143	0.392857	0.361607
Marker10009	30	2	17	11	0.9375	0.0625	0.607143	0.392857	0.330357
Marker10046	30	2	14	18	0.9375	0.0625	0.4375	0.5625	0.5
Marker10046	31	1	14	18	0.96875	0.03125	0.4375	0.5625	0.53125
Marker100706	21	1	9	5	0.954545	0.0454545	0.642857	0.357143	0.311688
Marker100807	23	3	3	7	0.884615	0.115385	0.3	0.7	0.584615
Marker100924	16	2	10	10	0.888889	0.111111	0.5	0.5	0.388889
Marker101743	13	3	8	8	0.8125	0.1875	0.5	0.5	0.3125
Marker101743	15	1	8	8	0.9375	0.0625	0.5	0.5	0.4375
Marker102150	16	2	9	9	0.888889	0.111111	0.5	0.5	0.388889
Marker102150	16	2	9	9	0.888889	0.111111	0.5	0.5	0.388889
Marker102202	13	1	12	8	0.928571	0.0714286	0.6	0.4	0.328571
Marker10244	30	2	20	12	0.9375	0.0625	0.625	0.375	0.3125
Marker102453	25	1	14	8	0.961538	0.0384615	0.636364	0.363636	0.325174
Marker10255	25	5	15	15	0.833333	0.166667	0.5	0.5	0.333333
Marker10268	24	4	16	16	0.857143	0.142857	0.5	0.5	0.357143
Marker10268	24	4	16	16	0.857143	0.142857	0.5	0.5	0.357143
Marker103380	20	2	9	9	0.909091	0.0909091	0.5	0.5	0.409091
Marker104019	16	2	8	6	0.888889	0.111111	0.571429	0.428571	0.31746
Marker104019	16	2	8	6	0.888889	0.111111	0.571429	0.428571	0.31746
Marker104019	17	1	8	6	0.944444	0.0555556	0.571429	0.428571	0.373015
Marker10408	29	3	18	14	0.90625	0.09375	0.5625	0.4375	0.34375
Marker10409	30	2	17	11	0.9375	0.0625	0.607143	0.392857	0.330357
Marker10409	30	2	17	11	0.9375	0.0625	0.607143	0.392857	0.330357
Marker104400	20	2	8	6	0.909091	0.0909091	0.571429	0.428571	0.337662
Marker104851	20	2	9	7	0.909091	0.0909091	0.5625	0.4375	0.346591
Marker104851	19	3	9	7	0.863636	0.136364	0.5625	0.4375	0.301136
Marker104851	19	3	9	7	0.863636	0.136364	0.5625	0.4375	0.301136
Marker104851	19	3	9	7	0.863636	0.136364	0.5625	0.4375	0.301136
Marker105173	16	2	9	7	0.888889	0.111111	0.5625	0.4375	0.326389
Marker105319	17	3	9	9	0.85	0.15	0.5	0.5	0.35
Marker105319	17	3	9	9	0.85	0.15	0.5	0.5	0.35
Marker105559	20	8	6	10	0.714286	0.285714	0.375	0.625	0.339286
Marker105559	20	8	6	10	0.714286	0.285714	0.375	0.625	0.339286
Marker105559	20	8	6	10	0.714286	0.285714	0.375	0.625	0.339286
Marker105945	24	4	10	14	0.857143	0.142857	0.416667	0.583333	0.440476
Marker10629	30	2	20	12	0.9375	0.0625	0.625	0.375	0.3125
Marker10676	30	2	20	12	0.9375	0.0625	0.625	0.375	0.3125
Marker107091	20	2	10	8	0.909091	0.0909091	0.555556	0.444444	0.353535
Marker10825	23	3	10	10	0.884615	0.115385	0.5	0.5	0.384615
Marker10825	23	3	10	10	0.884615	0.115385	0.5	0.5	0.384615
Marker10825	23	3	10	10	0.884615	0.115385	0.5	0.5	0.384615
Marker10825	24	2	10	10	0.923077	0.0769231	0.5	0.5	0.423077
Marker10831	23	5	11	13	0.821429	0.178571	0.458333	0.541667	0.363096
Marker10831	27	1	11	13	0.964286	0.0357143	0.458333	0.541667	0.505953
Marker10831	26	2	11	13	0.928571	0.0714286	0.458333	0.541667	0.470238
Marker108613	19	3	9	11	0.863636	0.136364	0.45	0.55	0.413636
Marker10908	31	1	18	12	0.96875	0.03125	0.6	0.4	0.36875
Marker10908	29	3	18	12	0.90625	0.09375	0.6	0.4	0.30625
Marker10959	29	1	13	17	0.966667	0.0333333	0.433333	0.566667	0.533334
Marker10959	29	1	13	17	0.966667	0.0333333	0.433333	0.566667	0.533334
Marker10965	25	5	17	15	0.833333	0.166667	0.53125	0.46875	0.302083
Marker109683	27	1	7	21	0.964286	0.0357143	0.25	0.75	0.714286
Marker109683	19	9	7	21	0.678571	0.321429	0.25	0.75	0.428571
Marker109802	21	7	7	9	0.75	0.25	0.4375	0.5625	0.3125
Marker10989	31	1	17	15	0.96875	0.03125	0.53125	0.46875	0.4375
Marker11018	25	1	12	10	0.961538	0.0384615	0.545455	0.454545	0.416083
Marker110207	25	1	8	6	0.961538	0.0384615	0.571429	0.428571	0.390109
Marker110207	24	2	8	6	0.923077	0.0769231	0.571429	0.428571	0.351648
Marker110207	25	1	8	6	0.961538	0.0384615	0.571429	0.428571	0.390109
Marker110500	15	9	2	6	0.625	0.375	0.25	0.75	0.375
Marker11061	31	1	15	11	0.96875	0.03125	0.576923	0.423077	0.391827
Marker11080	26	2	6	4	0.928571	0.0714286	0.6	0.4	0.328571
Marker110821	17	1	12	8	0.944444	0.0555556	0.6	0.4	0.344444
Marker11128	23	1	11	9	0.958333	0.0416667	0.55	0.45	0.408333
Marker111863	23	3	9	7	0.884615	0.115385	0.5625	0.4375	0.322115
Marker111863	21	3	9	7	0.875	0.125	0.5625	0.4375	0.3125
Marker112419	20	2	6	4	0.909091	0.0909091	0.6	0.4	0.309091
Marker112419	21	1	6	4	0.954545	0.0454545	0.6	0.4	0.354545
Marker112419	20	2	6	4	0.909091	0.0909091	0.6	0.4	0.309091
Marker112419	21	1	6	4	0.954545	0.0454545	0.6	0.4	0.354545
Marker11242	28	2	16	14	0.933333	0.0666667	0.533333	0.466667	0.4
Marker11242	28	2	16	14	0.933333	0.0666667	0.533333	0.466667	0.4
Marker11250	28	2	17	13	0.933333	0.0666667	0.566667	0.433333	0.366666
Marker11250	28	2	17	13	0.933333	0.0666667	0.566667	0.433333	0.366666
Marker113301	22	2	6	8	0.916667	0.0833333	0.428571	0.571429	0.488096
Marker113301	22	2	6	8	0.916667	0.0833333	0.428571	0.571429	0.488096
Marker113301	18	4	6	8	0.818182	0.181818	0.428571	0.571429	0.389611
Marker113312	13	1	8	12	0.928571	0.0714286	0.4	0.6	0.528571
Marker113312	13	1	8	12	0.928571	0.0714286	0.4	0.6	0.528571
Marker113312	13	1	8	12	0.928571	0.0714286	0.4	0.6	0.528571
Marker11346	26	2	17	11	0.928571	0.0714286	0.607143	0.392857	0.321428
Marker114234	20	2	8	6	0.909091	0.0909091	0.571429	0.428571	0.337662
Marker114234	20	2	8	6	0.909091	0.0909091	0.571429	0.428571	0.337662
Marker114705	17	1	5	13	0.944444	0.0555556	0.277778	0.722222	0.666666
Marker114705	15	3	5	13	0.833333	0.166667	0.277778	0.722222	0.555555
Marker114705	13	3	5	13	0.8125	0.1875	0.277778	0.722222	0.534722
Marker114819	21	3	10	8	0.875	0.125	0.555556	0.444444	0.319444
Marker115285	21	1	9	5	0.954545	0.0454545	0.642857	0.357143	0.311688
Marker11590	24	2	13	17	0.923077	0.0769231	0.433333	0.566667	0.489744
Marker11590	25	1	13	17	0.961538	0.0384615	0.433333	0.566667	0.528205
Marker11590	23	3	13	17	0.884615	0.115385	0.433333	0.566667	0.451282
Marker11590	20	6	13	17	0.769231	0.230769	0.433333	0.566667	0.335898
Marker11594	28	2	20	12	0.933333	0.0666667	0.625	0.375	0.308333
Marker11671	15	15	4	22	0.5	0.5	0.153846	0.846154	0.346154
Marker11671	25	5	4	22	0.833333	0.166667	0.153846	0.846154	0.679487
Marker11671	27	3	4	22	0.9	0.1	0.153846	0.846154	0.746154
Marker11671	17	13	4	22	0.566667	0.433333	0.153846	0.846154	0.412821
Marker11694	30	2	20	12	0.9375	0.0625	0.625	0.375	0.3125
Marker11694	31	1	20	12	0.96875	0.03125	0.625	0.375	0.34375
Marker11694	31	1	20	12	0.96875	0.03125	0.625	0.375	0.34375
Marker117040	10	2	9	11	0.833333	0.166667	0.45	0.55	0.383333
Marker117040	10	2	9	11	0.833333	0.166667	0.45	0.55	0.383333
Marker117040	10	2	9	11	0.833333	0.166667	0.45	0.55	0.383333
Marker117040	10	2	9	11	0.833333	0.166667	0.45	0.55	0.383333
Marker117040	10	2	9	11	0.833333	0.166667	0.45	0.55	0.383333
Marker11744	19	5	9	13	0.791667	0.208333	0.409091	0.590909	0.382576
Marker11744	18	6	9	13	0.75	0.25	0.409091	0.590909	0.340909
Marker11744	18	6	9	13	0.75	0.25	0.409091	0.590909	0.340909
Marker11744	20	4	9	13	0.833333	0.166667	0.409091	0.590909	0.424242
Marker11770	18	2	17	13	0.9	0.1	0.566667	0.433333	0.333333
Marker11770	18	2	17	13	0.9	0.1	0.566667	0.433333	0.333333
Marker11788	29	3	9	13	0.90625	0.09375	0.409091	0.590909	0.497159
Marker11793	21	1	16	14	0.954545	0.0454545	0.533333	0.466667	0.421212
Marker1180184	21	1	9	5	0.954545	0.0454545	0.642857	0.357143	0.311688
Marker1180184	21	1	9	5	0.954545	0.0454545	0.642857	0.357143	0.311688
Marker1180184	21	1	9	5	0.954545	0.0454545	0.642857	0.357143	0.311688
Marker11807	26	6	15	17	0.8125	0.1875	0.46875	0.53125	0.34375
Marker11807	25	7	15	17	0.78125	0.21875	0.46875	0.53125	0.3125
Marker11813	19	9	9	19	0.678571	0.321429	0.321429	0.678571	0.357142
Marker11813	20	8	9	19	0.714286	0.285714	0.321429	0.678571	0.392857
Marker11813	25	3	9	19	0.892857	0.107143	0.321429	0.678571	0.571428
Marker1181342	19	1	14	10	0.95	0.05	0.583333	0.416667	0.366667
Marker118257	16	2	10	8	0.888889	0.111111	0.555556	0.444444	0.333333
Marker118538	21	5	11	13	0.807692	0.192308	0.458333	0.541667	0.349359
Marker119137	21	1	15	11	0.954545	0.0454545	0.576923	0.423077	0.377622
Marker119877	18	2	9	7	0.9	0.1	0.5625	0.4375	0.3375
Marker11999	24	8	12	16	0.75	0.25	0.428571	0.571429	0.321429
Marker11999	27	5	12	16	0.84375	0.15625	0.428571	0.571429	0.415179
Marker11999	24	8	12	16	0.75	0.25	0.428571	0.571429	0.321429
Marker12010	22	4	5	13	0.846154	0.153846	0.277778	0.722222	0.568376
Marker12010	21	5	5	13	0.807692	0.192308	0.277778	0.722222	0.529914
Marker12010	22	4	5	13	0.846154	0.153846	0.277778	0.722222	0.568376
Marker12010	25	1	5	13	0.961538	0.0384615	0.277778	0.722222	0.68376
Marker12010	22	4	5	13	0.846154	0.153846	0.277778	0.722222	0.568376
Marker12016	27	1	13	7	0.964286	0.0357143	0.65	0.35	0.314286
Marker120188	18	6	7	9	0.75	0.25	0.4375	0.5625	0.3125
Marker120473	14	4	7	13	0.777778	0.222222	0.35	0.65	0.427778
Marker12049	27	3	13	11	0.9	0.1	0.541667	0.458333	0.358333
Marker12049	27	3	13	11	0.9	0.1	0.541667	0.458333	0.358333
Marker12049	28	2	13	11	0.933333	0.0666667	0.541667	0.458333	0.391666
Marker120670	15	7	2	12	0.681818	0.318182	0.142857	0.857143	0.538961
Marker120670	15	7	2	12	0.681818	0.318182	0.142857	0.857143	0.538961
Marker120670	15	7	2	12	0.681818	0.318182	0.142857	0.857143	0.538961
Marker120758	20	2	7	9	0.909091	0.0909091	0.4375	0.5625	0.471591
Marker120761	14	4	5	11	0.777778	0.222222	0.3125	0.6875	0.465278
Marker120761	14	4	5	11	0.777778	0.222222	0.3125	0.6875	0.465278
Marker120761	16	2	5	11	0.888889	0.111111	0.3125	0.6875	0.576389
Marker120761	16	2	5	11	0.888889	0.111111	0.3125	0.6875	0.576389
Marker120761	12	6	5	11	0.666667	0.333333	0.3125	0.6875	0.354167
Marker120829	18	2	11	11	0.9	0.1	0.5	0.5	0.4
Marker120829	18	2	11	11	0.9	0.1	0.5	0.5	0.4
Marker120829	18	2	11	11	0.9	0.1	0.5	0.5	0.4
Marker120829	18	2	11	11	0.9	0.1	0.5	0.5	0.4
Marker120829	18	2	11	11	0.9	0.1	0.5	0.5	0.4
Marker120829	18	2	11	11	0.9	0.1	0.5	0.5	0.4
Marker12144	29	3	18	14	0.90625	0.09375	0.5625	0.4375	0.34375
Marker121479	21	1	10	8	0.954545	0.0454545	0.555556	0.444444	0.398989
Marker121515	17	1	7	7	0.944444	0.0555556	0.5	0.5	0.444444
Marker12190	30	2	19	13	0.9375	0.0625	0.59375	0.40625	0.34375
Marker12285	28	2	9	15	0.933333	0.0666667	0.375	0.625	0.558333
Marker123514	15	1	10	6	0.9375	0.0625	0.625	0.375	0.3125
Marker123568	21	1	8	8	0.954545	0.0454545	0.5	0.5	0.454545
Marker123568	21	1	8	8	0.954545	0.0454545	0.5	0.5	0.454545
Marker12363	29	3	17	13	0.90625	0.09375	0.566667	0.433333	0.339583
Marker123745	17	1	14	8	0.944444	0.0555556	0.636364	0.363636	0.30808
Marker123745	17	1	14	8	0.944444	0.0555556	0.636364	0.363636	0.30808
Marker12389	23	5	13	13	0.821429	0.178571	0.5	0.5	0.321429
Marker124232	21	3	4	4	0.875	0.125	0.5	0.5	0.375
Marker124232	20	4	4	4	0.833333	0.166667	0.5	0.5	0.333333
Marker124277	18	2	5	7	0.9	0.1	0.416667	0.583333	0.483333
Marker12465	22	8	11	15	0.733333	0.266667	0.423077	0.576923	0.310256
Marker12465	28	2	11	15	0.933333	0.0666667	0.423077	0.576923	0.510256
Marker12465	26	4	11	15	0.866667	0.133333	0.423077	0.576923	0.44359
Marker124719	15	1	10	8	0.9375	0.0625	0.555556	0.444444	0.381944
Marker124888	14	4	7	11	0.777778	0.222222	0.388889	0.611111	0.388889
Marker12499	23	1	15	9	0.958333	0.0416667	0.625	0.375	0.333333
Marker12552	30	2	14	14	0.9375	0.0625	0.5	0.5	0.4375
Marker12595	26	2	20	12	0.928571	0.0714286	0.625	0.375	0.303571
Marker12608	24	6	7	15	0.8	0.2	0.318182	0.681818	0.481818
Marker12608	27	3	7	15	0.9	0.1	0.318182	0.681818	0.581818
Marker12608	23	7	7	15	0.766667	0.233333	0.318182	0.681818	0.448485
Marker12620	23	7	9	11	0.766667	0.233333	0.45	0.55	0.316667
Marker12684	29	1	11	11	0.966667	0.0333333	0.5	0.5	0.466667
Marker12765	23	7	13	19	0.766667	0.233333	0.40625	0.59375	0.360417
Marker12811	21	7	6	20	0.75	0.25	0.230769	0.769231	0.519231
Marker12811	23	5	6	20	0.821429	0.178571	0.230769	0.769231	0.59066
Marker12811	19	9	6	20	0.678571	0.321429	0.230769	0.769231	0.447802
Marker12822	26	2	8	8	0.928571	0.0714286	0.5	0.5	0.428571
Marker12822	25	5	8	8	0.833333	0.166667	0.5	0.5	0.333333
Marker12837	26	4	10	12	0.866667	0.133333	0.454545	0.545455	0.412122
Marker12837	26	4	10	12	0.866667	0.133333	0.454545	0.545455	0.412122
Marker12837	25	5	10	12	0.833333	0.166667	0.454545	0.545455	0.378788
Marker128859	18	2	7	7	0.9	0.1	0.5	0.5	0.4
Marker128859	18	2	7	7	0.9	0.1	0.5	0.5	0.4
Marker128859	18	2	7	7	0.9	0.1	0.5	0.5	0.4
Marker128859	18	2	7	7	0.9	0.1	0.5	0.5	0.4
Marker128983	17	1	7	11	0.944444	0.0555556	0.388889	0.611111	0.555555
Marker12910	20	2	14	10	0.909091	0.0909091	0.583333	0.416667	0.325758
Marker12922	30	2	19	13	0.9375	0.0625	0.59375	0.40625	0.34375
Marker129484	16	2	2	16	0.888889	0.111111	0.111111	0.888889	0.777778
Marker129484	16	2	2	16	0.888889	0.111111	0.111111	0.888889	0.777778
Marker129484	16	2	2	16	0.888889	0.111111	0.111111	0.888889	0.777778
Marker129484	16	2	2	16	0.888889	0.111111	0.111111	0.888889	0.777778
Marker12953	23	3	16	14	0.884615	0.115385	0.533333	0.466667	0.351282
Marker12953	25	1	16	14	0.961538	0.0384615	0.533333	0.466667	0.428205
Marker12953	25	1	16	14	0.961538	0.0384615	0.533333	0.466667	0.428205
Marker129869	22	2	8	6	0.916667	0.0833333	0.571429	0.428571	0.345238
Marker13008	31	1	20	12	0.96875	0.03125	0.625	0.375	0.34375
Marker13115	21	11	11	21	0.65625	0.34375	0.34375	0.65625	0.3125
Marker13127	27	3	16	16	0.9	0.1	0.5	0.5	0.4
Marker13133	26	2	16	14	0.928571	0.0714286	0.533333	0.466667	0.395238
Marker13133	28	2	16	14	0.933333	0.0666667	0.533333	0.466667	0.4
Marker13171	27	3	15	11	0.9	0.1	0.576923	0.423077	0.323077
Marker13171	28	2	15	11	0.933333	0.0666667	0.576923	0.423077	0.35641
Marker13174	26	2	10	8	0.928571	0.0714286	0.555556	0.444444	0.373015
Marker13174	27	1	10	8	0.964286	0.0357143	0.555556	0.444444	0.40873
Marker13181	26	2	5	13	0.928571	0.0714286	0.277778	0.722222	0.650793
Marker13187	28	4	15	17	0.875	0.125	0.46875	0.53125	0.40625
Marker13234	15	5	4	12	0.75	0.25	0.25	0.75	0.5
Marker13234	19	1	4	12	0.95	0.05	0.25	0.75	0.7
Marker13234	17	3	4	12	0.85	0.15	0.25	0.75	0.6
Marker13234	17	3	4	12	0.85	0.15	0.25	0.75	0.6
Marker13234	16	4	4	12	0.8	0.2	0.25	0.75	0.55
Marker13234	15	5	4	12	0.75	0.25	0.25	0.75	0.5
Marker13234	19	1	4	12	0.95	0.05	0.25	0.75	0.7
Marker13258	26	2	12	8	0.928571	0.0714286	0.6	0.4	0.328571
Marker13385	29	3	17	15	0.90625	0.09375	0.53125	0.46875	0.375
Marker13385	27	5	17	15	0.84375	0.15625	0.53125	0.46875	0.3125
Marker13385	29	3	17	15	0.90625	0.09375	0.53125	0.46875	0.375
Marker13449	16	4	8	12	0.8	0.2	0.4	0.6	0.4
Marker1354109	15	1	12	8	0.9375	0.0625	0.6	0.4	0.3375
Marker1354109	15	1	12	8	0.9375	0.0625	0.6	0.4	0.3375
Marker1354109	17	1	12	8	0.944444	0.0555556	0.6	0.4	0.344444
Marker13558	30	2	18	14	0.9375	0.0625	0.5625	0.4375	0.375
Marker13576	27	3	19	13	0.9	0.1	0.59375	0.40625	0.30625
Marker13633	28	4	16	16	0.875	0.125	0.5	0.5	0.375
Marker13633	27	5	16	16	0.84375	0.15625	0.5	0.5	0.34375
Marker13660	21	3	16	12	0.875	0.125	0.571429	0.428571	0.303571
Marker13665	22	6	13	19	0.785714	0.214286	0.40625	0.59375	0.379464
Marker13729	21	3	15	13	0.875	0.125	0.535714	0.464286	0.339286
Marker13738	17	1	15	9	0.944444	0.0555556	0.625	0.375	0.319444
Marker13825	31	1	19	13	0.96875	0.03125	0.59375	0.40625	0.375
Marker13825	31	1	19	13	0.96875	0.03125	0.59375	0.40625	0.375
Marker1385	26	6	15	17	0.8125	0.1875	0.46875	0.53125	0.34375
Marker13882	23	1	16	10	0.958333	0.0416667	0.615385	0.384615	0.342948
Marker13882	22	2	16	10	0.916667	0.0833333	0.615385	0.384615	0.301282
Marker13915	22	2	16	14	0.916667	0.0833333	0.533333	0.466667	0.383334
Marker13915	22	2	16	14	0.916667	0.0833333	0.533333	0.466667	0.383334
Marker13947	22	2	12	14	0.916667	0.0833333	0.461538	0.538462	0.455129
Marker13947	22	2	12	14	0.916667	0.0833333	0.461538	0.538462	0.455129
Marker13986	20	8	6	14	0.714286	0.285714	0.3	0.7	0.414286
Marker13986	27	1	6	14	0.964286	0.0357143	0.3	0.7	0.664286
Marker13986	21	7	6	14	0.75	0.25	0.3	0.7	0.45
Marker14056	20	2	16	12	0.909091	0.0909091	0.571429	0.428571	0.337662
Marker14056	20	2	16	12	0.909091	0.0909091	0.571429	0.428571	0.337662
Marker1411	30	2	19	13	0.9375	0.0625	0.59375	0.40625	0.34375
Marker14110	25	3	13	15	0.892857	0.107143	0.464286	0.535714	0.428571
Marker14129	23	3	6	8	0.884615	0.115385	0.428571	0.571429	0.456044
Marker14129	21	3	6	8	0.875	0.125	0.428571	0.571429	0.446429
Marker14129	20	6	6	8	0.769231	0.230769	0.428571	0.571429	0.34066
Marker14155	31	1	21	11	0.96875	0.03125	0.65625	0.34375	0.3125
Marker14155	31	1	21	11	0.96875	0.03125	0.65625	0.34375	0.3125
Marker1416584	14	2	11	9	0.875	0.125	0.55	0.45	0.325
Marker14179	29	3	16	16	0.90625	0.09375	0.5	0.5	0.40625
Marker14230	28	4	8	12	0.875	0.125	0.4	0.6	0.475
Marker14278	31	1	20	10	0.96875	0.03125	0.666667	0.333333	0.302083
Marker14380	19	1	15	9	0.95	0.05	0.625	0.375	0.325
Marker14468	25	1	10	8	0.961538	0.0384615	0.555556	0.444444	0.405982
Marker14495	25	3	12	12	0.892857	0.107143	0.5	0.5	0.392857
Marker14495	26	2	12	12	0.928571	0.0714286	0.5	0.5	0.428571
Marker14495	23	5	12	12	0.821429	0.178571	0.5	0.5	0.321429
Marker14559	31	1	17	9	0.96875	0.03125	0.653846	0.346154	0.314904
Marker14568	24	2	13	11	0.923077	0.0769231	0.541667	0.458333	0.38141
Marker14568	25	1	13	11	0.961538	0.0384615	0.541667	0.458333	0.419871
Marker14650	22	2	8	14	0.916667	0.0833333	0.363636	0.636364	0.553031
Marker14650	17	7	8	14	0.708333	0.291667	0.363636	0.636364	0.344697
Marker14650	22	2	8	14	0.916667	0.0833333	0.363636	0.636364	0.553031
Marker14650	22	2	8	14	0.916667	0.0833333	0.363636	0.636364	0.553031
Marker14650	16	8	8	14	0.666667	0.333333	0.363636	0.636364	0.303031
Marker14682	25	1	15	11	0.961538	0.0384615	0.576923	0.423077	0.384615
Marker14682	24	2	15	11	0.923077	0.0769231	0.576923	0.423077	0.346154
Marker14753	27	3	9	13	0.9	0.1	0.409091	0.590909	0.490909
Marker14753	26	4	9	13	0.866667	0.133333	0.409091	0.590909	0.457576
Marker14753	28	2	9	13	0.933333	0.0666667	0.409091	0.590909	0.524242
Marker14767	28	2	14	10	0.933333	0.0666667	0.583333	0.416667	0.35
Marker14772	23	1	14	12	0.958333	0.0416667	0.538462	0.461538	0.419871
Marker14792	24	2	15	13	0.923077	0.0769231	0.535714	0.464286	0.387363
Marker14792	22	4	15	13	0.846154	0.153846	0.535714	0.464286	0.31044
Marker14836	25	1	18	12	0.961538	0.0384615	0.6	0.4	0.361538
Marker14836	25	1	18	12	0.961538	0.0384615	0.6	0.4	0.361538
Marker14843	27	1	17	11	0.964286	0.0357143	0.607143	0.392857	0.357143
Marker14892	29	3	18	14	0.90625	0.09375	0.5625	0.4375	0.34375
Marker14905	21	1	10	14	0.954545	0.0454545	0.416667	0.583333	0.537878
Marker14905	21	1	10	14	0.954545	0.0454545	0.416667	0.583333	0.537878
Marker14905	18	4	10	14	0.818182	0.181818	0.416667	0.583333	0.401515
Marker14905	16	6	10	14	0.727273	0.272727	0.416667	0.583333	0.310606
Marker14943	21	1	14	14	0.954545	0.0454545	0.5	0.5	0.454545
Marker14943	18	4	14	14	0.818182	0.181818	0.5	0.5	0.318182
Marker14949	24	4	11	9	0.857143	0.142857	0.55	0.45	0.307143
Marker14949	24	4	11	9	0.857143	0.142857	0.55	0.45	0.307143
Marker14979	22	2	9	9	0.916667	0.0833333	0.5	0.5	0.416667
Marker14989	20	2	6	10	0.909091	0.0909091	0.375	0.625	0.534091
Marker14989	20	2	6	10	0.909091	0.0909091	0.375	0.625	0.534091
Marker15003	19	9	5	17	0.678571	0.321429	0.227273	0.772727	0.451298
Marker15003	23	5	5	17	0.821429	0.178571	0.227273	0.772727	0.594156
Marker15003	23	5	5	17	0.821429	0.178571	0.227273	0.772727	0.594156
Marker15003	21	5	5	17	0.807692	0.192308	0.227273	0.772727	0.580419
Marker15003	22	6	5	17	0.785714	0.214286	0.227273	0.772727	0.558441
Marker15107	31	1	15	17	0.96875	0.03125	0.46875	0.53125	0.5
Marker15107	27	5	15	17	0.84375	0.15625	0.46875	0.53125	0.375
Marker15107	28	4	15	17	0.875	0.125	0.46875	0.53125	0.40625
Marker15152	18	2	13	11	0.9	0.1	0.541667	0.458333	0.358333
Marker15166	30	2	15	17	0.9375	0.0625	0.46875	0.53125	0.46875
Marker15203	19	3	14	16	0.863636	0.136364	0.466667	0.533333	0.396969
Marker15223	31	1	13	15	0.96875	0.03125	0.464286	0.535714	0.504464
Marker15270	27	5	14	12	0.84375	0.15625	0.538462	0.461538	0.305288
Marker1530141	16	4	9	11	0.8	0.2	0.45	0.55	0.35
Marker1530141	16	4	9	11	0.8	0.2	0.45	0.55	0.35
Marker15323	26	2	17	11	0.928571	0.0714286	0.607143	0.392857	0.321428
Marker15342	27	1	17	9	0.964286	0.0357143	0.653846	0.346154	0.31044
Marker15342	27	1	17	9	0.964286	0.0357143	0.653846	0.346154	0.31044
Marker15347	29	3	9	9	0.90625	0.09375	0.5	0.5	0.40625
Marker15347	29	3	9	9	0.90625	0.09375	0.5	0.5	0.40625
Marker15347	29	3	9	9	0.90625	0.09375	0.5	0.5	0.40625
Marker15361	24	4	9	17	0.857143	0.142857	0.346154	0.653846	0.510989
Marker15361	20	8	9	17	0.714286	0.285714	0.346154	0.653846	0.368132
Marker15361	22	4	9	17	0.846154	0.153846	0.346154	0.653846	0.5
Marker15374	28	2	11	9	0.933333	0.0666667	0.55	0.45	0.383333
Marker15374	27	3	11	9	0.9	0.1	0.55	0.45	0.35
Marker1537733	20	2	12	8	0.909091	0.0909091	0.6	0.4	0.309091
Marker15450	25	3	16	14	0.892857	0.107143	0.533333	0.466667	0.359524
Marker15450	22	4	16	14	0.846154	0.153846	0.533333	0.466667	0.312821
Marker15474	29	3	18	14	0.90625	0.09375	0.5625	0.4375	0.34375
Marker15474	29	3	18	14	0.90625	0.09375	0.5625	0.4375	0.34375
Marker15503	18	2	6	18	0.9	0.1	0.25	0.75	0.65
Marker15503	15	5	6	18	0.75	0.25	0.25	0.75	0.5
Marker15503	13	7	6	18	0.65	0.35	0.25	0.75	0.4
Marker15539	19	1	8	18	0.95	0.05	0.307692	0.692308	0.642308
Marker15539	18	2	8	18	0.9	0.1	0.307692	0.692308	0.592308
Marker15539	18	2	8	18	0.9	0.1	0.307692	0.692308	0.592308
Marker15750	22	2	6	14	0.916667	0.0833333	0.3	0.7	0.616667
Marker15750	17	7	6	14	0.708333	0.291667	0.3	0.7	0.408333
Marker15750	18	6	6	14	0.75	0.25	0.3	0.7	0.45
Marker15993	28	2	19	13	0.933333	0.0666667	0.59375	0.40625	0.339583
Marker15993	28	2	19	13	0.933333	0.0666667	0.59375	0.40625	0.339583
Marker16049	26	4	14	12	0.866667	0.133333	0.538462	0.461538	0.328205
Marker16054	27	3	16	16	0.9	0.1	0.5	0.5	0.4
Marker16066	26	6	4	6	0.8125	0.1875	0.4	0.6	0.4125
Marker16066	31	1	4	6	0.96875	0.03125	0.4	0.6	0.56875
Marker1607494	31	1	20	10	0.96875	0.03125	0.666667	0.333333	0.302083
Marker16082	19	1	16	12	0.95	0.05	0.571429	0.428571	0.378571
Marker16082	18	2	16	12	0.9	0.1	0.571429	0.428571	0.328571
Marker16112	29	1	20	12	0.966667	0.0333333	0.625	0.375	0.341667
Marker16135	28	2	13	9	0.933333	0.0666667	0.590909	0.409091	0.342424
Marker16135	28	2	13	9	0.933333	0.0666667	0.590909	0.409091	0.342424
Marker16163	20	2	12	8	0.909091	0.0909091	0.6	0.4	0.309091
Marker16163	20	2	12	8	0.909091	0.0909091	0.6	0.4	0.309091
Marker16163	22	2	12	8	0.916667	0.0833333	0.6	0.4	0.316667
Marker16165	21	3	10	12	0.875	0.125	0.454545	0.545455	0.420455
Marker16197	21	7	3	13	0.75	0.25	0.1875	0.8125	0.5625
Marker16197	26	2	3	13	0.928571	0.0714286	0.1875	0.8125	0.741071
Marker16197	23	5	3	13	0.821429	0.178571	0.1875	0.8125	0.633929
Marker16200	21	3	16	14	0.875	0.125	0.533333	0.466667	0.341667
Marker16200	23	1	16	14	0.958333	0.0416667	0.533333	0.466667	0.425
Marker16200	23	1	16	14	0.958333	0.0416667	0.533333	0.466667	0.425
Marker16200	21	1	16	14	0.954545	0.0454545	0.533333	0.466667	0.421212
Marker16246	25	3	12	10	0.892857	0.107143	0.545455	0.454545	0.347402
Marker16246	26	2	12	10	0.928571	0.0714286	0.545455	0.454545	0.383116
Marker16246	26	2	12	10	0.928571	0.0714286	0.545455	0.454545	0.383116
Marker16246	27	1	12	10	0.964286	0.0357143	0.545455	0.454545	0.418831
Marker16246	27	1	12	10	0.964286	0.0357143	0.545455	0.454545	0.418831
Marker16282	27	5	15	15	0.84375	0.15625	0.5	0.5	0.34375
Marker16282	27	5	15	15	0.84375	0.15625	0.5	0.5	0.34375
Marker16282	31	1	15	15	0.96875	0.03125	0.5	0.5	0.46875
Marker16282	30	2	15	15	0.9375	0.0625	0.5	0.5	0.4375
Marker16286	21	5	7	7	0.807692	0.192308	0.5	0.5	0.307692
Marker16286	21	5	7	7	0.807692	0.192308	0.5	0.5	0.307692
Marker16286	21	5	7	7	0.807692	0.192308	0.5	0.5	0.307692
Marker16292	21	3	17	13	0.875	0.125	0.566667	0.433333	0.308333
Marker16292	22	2	17	13	0.916667	0.0833333	0.566667	0.433333	0.35
Marker16353	31	1	20	12	0.96875	0.03125	0.625	0.375	0.34375
Marker16369	31	1	16	10	0.96875	0.03125	0.615385	0.384615	0.353365
Marker16499	26	6	14	16	0.8125	0.1875	0.466667	0.533333	0.345833
Marker16499	27	5	14	16	0.84375	0.15625	0.466667	0.533333	0.377083
Marker16547	25	3	16	14	0.892857	0.107143	0.533333	0.466667	0.359524
Marker16557	18	2	7	9	0.9	0.1	0.4375	0.5625	0.4625
Marker16557	18	2	7	9	0.9	0.1	0.4375	0.5625	0.4625
Marker16557	18	2	7	9	0.9	0.1	0.4375	0.5625	0.4625
Marker16591	24	2	9	7	0.923077	0.0769231	0.5625	0.4375	0.360577
Marker16604	17	3	10	12	0.85	0.15	0.454545	0.545455	0.395455
Marker16631	28	2	12	14	0.933333	0.0666667	0.461538	0.538462	0.471795
Marker16632	26	2	13	11	0.928571	0.0714286	0.541667	0.458333	0.386904
Marker16632	27	3	13	11	0.9	0.1	0.541667	0.458333	0.358333
Marker16664	23	9	12	18	0.71875	0.28125	0.4	0.6	0.31875
Marker16664	29	3	12	18	0.90625	0.09375	0.4	0.6	0.50625
Marker16702	26	4	16	14	0.866667	0.133333	0.533333	0.466667	0.333334
Marker16725	20	10	7	17	0.666667	0.333333	0.291667	0.708333	0.375
Marker16725	26	4	7	17	0.866667	0.133333	0.291667	0.708333	0.575
Marker16725	20	10	7	17	0.666667	0.333333	0.291667	0.708333	0.375
Marker16725	20	10	7	17	0.666667	0.333333	0.291667	0.708333	0.375
Marker16725	28	2	7	17	0.933333	0.0666667	0.291667	0.708333	0.641666
Marker16812	29	1	21	11	0.966667	0.0333333	0.65625	0.34375	0.310417
Marker16853	18	2	14	10	0.9	0.1	0.583333	0.416667	0.316667
Marker16853	19	1	14	10	0.95	0.05	0.583333	0.416667	0.366667
Marker1687	27	1	15	11	0.964286	0.0357143	0.576923	0.423077	0.387363
Marker16927	30	2	10	6	0.9375	0.0625	0.625	0.375	0.3125
Marker16927	30	2	10	6	0.9375	0.0625	0.625	0.375	0.3125
Marker16995	22	4	9	17	0.846154	0.153846	0.346154	0.653846	0.5
Marker16995	22	4	9	17	0.846154	0.153846	0.346154	0.653846	0.5
Marker16995	19	7	9	17	0.730769	0.269231	0.346154	0.653846	0.384615
Marker1700	28	4	18	14	0.875	0.125	0.5625	0.4375	0.3125
Marker17012	15	1	11	13	0.9375	0.0625	0.458333	0.541667	0.479167
Marker17012	13	3	11	13	0.8125	0.1875	0.458333	0.541667	0.354167
Marker17012	13	3	11	13	0.8125	0.1875	0.458333	0.541667	0.354167
Marker17012	14	2	11	13	0.875	0.125	0.458333	0.541667	0.416667
Marker17013	31	1	16	10	0.96875	0.03125	0.615385	0.384615	0.353365
Marker17053	20	10	5	9	0.666667	0.333333	0.357143	0.642857	0.309524
Marker17199	14	2	14	12	0.875	0.125	0.538462	0.461538	0.336538
Marker17229	25	3	8	18	0.892857	0.107143	0.307692	0.692308	0.585165
Marker17229	27	1	8	18	0.964286	0.0357143	0.307692	0.692308	0.656594
Marker17232	16	2	5	15	0.888889	0.111111	0.25	0.75	0.638889
Marker17232	16	2	5	15	0.888889	0.111111	0.25	0.75	0.638889
Marker17232	16	2	5	15	0.888889	0.111111	0.25	0.75	0.638889
Marker17232	10	8	5	15	0.555556	0.444444	0.25	0.75	0.305556
Marker17239	18	6	4	18	0.75	0.25	0.181818	0.818182	0.568182
Marker17239	13	11	4	18	0.541667	0.458333	0.181818	0.818182	0.359849
Marker17278	23	1	14	8	0.958333	0.0416667	0.636364	0.363636	0.321969
Marker17292	24	8	12	20	0.75	0.25	0.375	0.625	0.375
Marker17308	21	3	13	17	0.875	0.125	0.433333	0.566667	0.441667
Marker17308	22	2	13	17	0.916667	0.0833333	0.433333	0.566667	0.483334
Marker17371	21	3	11	11	0.875	0.125	0.5	0.5	0.375
Marker17371	21	5	11	11	0.807692	0.192308	0.5	0.5	0.307692
Marker17402	28	2	16	12	0.933333	0.0666667	0.571429	0.428571	0.361904
Marker17448	29	3	15	11	0.90625	0.09375	0.576923	0.423077	0.329327
Marker17451	25	3	16	14	0.892857	0.107143	0.533333	0.466667	0.359524
Marker17451	26	2	16	14	0.928571	0.0714286	0.533333	0.466667	0.395238
Marker17464	28	4	18	14	0.875	0.125	0.5625	0.4375	0.3125
Marker17464	27	3	18	14	0.9	0.1	0.5625	0.4375	0.3375
Marker17465	28	2	20	12	0.933333	0.0666667	0.625	0.375	0.308333
Marker17465	29	1	20	12	0.966667	0.0333333	0.625	0.375	0.341667
Marker17487	25	1	13	7	0.961538	0.0384615	0.65	0.35	0.311538
Marker17487	25	1	13	7	0.961538	0.0384615	0.65	0.35	0.311538
Marker17501	21	1	7	7	0.954545	0.0454545	0.5	0.5	0.454545
Marker17501	19	3	7	7	0.863636	0.136364	0.5	0.5	0.363636
Marker17519	25	1	18	10	0.961538	0.0384615	0.642857	0.357143	0.318681
Marker17528	31	1	11	21	0.96875	0.03125	0.34375	0.65625	0.625
Marker17528	28	4	11	21	0.875	0.125	0.34375	0.65625	0.53125
Marker17538	26	2	20	12	0.928571	0.0714286	0.625	0.375	0.303571
Marker17547	24	4	14	18	0.857143	0.142857	0.4375	0.5625	0.419643
Marker17547	23	5	14	18	0.821429	0.178571	0.4375	0.5625	0.383929
Marker17547	22	6	14	18	0.785714	0.214286	0.4375	0.5625	0.348214
Marker17559	27	3	18	14	0.9	0.1	0.5625	0.4375	0.3375
Marker17562	29	3	16	16	0.90625	0.09375	0.5	0.5	0.40625
Marker17562	27	5	16	16	0.84375	0.15625	0.5	0.5	0.34375
Marker17626	17	3	7	7	0.85	0.15	0.5	0.5	0.35
Marker17626	17	3	7	7	0.85	0.15	0.5	0.5	0.35
Marker17626	17	3	7	7	0.85	0.15	0.5	0.5	0.35
Marker17626	18	2	7	7	0.9	0.1	0.5	0.5	0.4
Marker17626	19	1	7	7	0.95	0.05	0.5	0.5	0.45
Marker17684	24	2	10	14	0.923077	0.0769231	0.416667	0.583333	0.50641
Marker17688	21	3	17	13	0.875	0.125	0.566667	0.433333	0.308333
Marker17688	21	3	17	13	0.875	0.125	0.566667	0.433333	0.308333
Marker17689	27	1	14	8	0.964286	0.0357143	0.636364	0.363636	0.327922
Marker17706	18	2	16	16	0.9	0.1	0.5	0.5	0.4
Marker17706	19	3	16	16	0.863636	0.136364	0.5	0.5	0.363636
Marker17723	29	1	18	10	0.966667	0.0333333	0.642857	0.357143	0.32381
Marker17723	29	1	18	10	0.966667	0.0333333	0.642857	0.357143	0.32381
Marker17744	22	2	9	15	0.916667	0.0833333	0.375	0.625	0.541667
Marker17804	24	4	7	7	0.857143	0.142857	0.5	0.5	0.357143
Marker17804	26	2	7	7	0.928571	0.0714286	0.5	0.5	0.428571
Marker17841	29	1	17	11	0.966667	0.0333333	0.607143	0.392857	0.359524
Marker17841	28	2	17	11	0.933333	0.0666667	0.607143	0.392857	0.32619
Marker1787666	19	1	14	16	0.95	0.05	0.466667	0.533333	0.483333
Marker1787666	21	3	14	16	0.875	0.125	0.466667	0.533333	0.408333
Marker17938	23	1	10	6	0.958333	0.0416667	0.625	0.375	0.333333
Marker18023	21	1	12	8	0.954545	0.0454545	0.6	0.4	0.354545
Marker18023	23	1	12	8	0.958333	0.0416667	0.6	0.4	0.358333
Marker18035	30	2	14	10	0.9375	0.0625	0.583333	0.416667	0.354167
Marker18081	25	3	15	11	0.892857	0.107143	0.576923	0.423077	0.315934
Marker18081	25	3	15	11	0.892857	0.107143	0.576923	0.423077	0.315934
Marker18169	25	3	13	9	0.892857	0.107143	0.590909	0.409091	0.301948
Marker18169	25	3	13	9	0.892857	0.107143	0.590909	0.409091	0.301948
Marker18169	26	2	13	9	0.928571	0.0714286	0.590909	0.409091	0.337662
Marker18191	29	3	10	18	0.90625	0.09375	0.357143	0.642857	0.549107
Marker18213	25	1	14	14	0.961538	0.0384615	0.5	0.5	0.461538
Marker18262	29	1	16	16	0.966667	0.0333333	0.5	0.5	0.466667
Marker18314	27	3	16	14	0.9	0.1	0.533333	0.466667	0.366667
Marker18314	28	2	16	14	0.933333	0.0666667	0.533333	0.466667	0.4
Marker18314	27	1	16	14	0.964286	0.0357143	0.533333	0.466667	0.430953
Marker18337	27	1	14	14	0.964286	0.0357143	0.5	0.5	0.464286
Marker18337	24	4	14	14	0.857143	0.142857	0.5	0.5	0.357143
Marker18393	30	2	20	12	0.9375	0.0625	0.625	0.375	0.3125
Marker18438	25	1	11	7	0.961538	0.0384615	0.611111	0.388889	0.350427
Marker18443	19	3	14	14	0.863636	0.136364	0.5	0.5	0.363636
Marker1848080	25	1	13	9	0.961538	0.0384615	0.590909	0.409091	0.370629
Marker1848080	25	1	13	9	0.961538	0.0384615	0.590909	0.409091	0.370629
Marker18527	29	1	17	13	0.966667	0.0333333	0.566667	0.433333	0.4
Marker18527	27	3	17	13	0.9	0.1	0.566667	0.433333	0.333333
Marker1854	27	5	15	17	0.84375	0.15625	0.46875	0.53125	0.375
Marker18547	15	3	10	12	0.833333	0.166667	0.454545	0.545455	0.378788
Marker18547	17	1	10	12	0.944444	0.0555556	0.454545	0.545455	0.489899
Marker18580	26	4	18	14	0.866667	0.133333	0.5625	0.4375	0.304167
Marker18679	28	4	17	15	0.875	0.125	0.53125	0.46875	0.34375
Marker18681	19	3	13	15	0.863636	0.136364	0.464286	0.535714	0.39935
Marker18681	17	5	13	15	0.772727	0.227273	0.464286	0.535714	0.308441
Marker18681	18	4	13	15	0.818182	0.181818	0.464286	0.535714	0.353896
Marker18681	18	2	13	15	0.9	0.1	0.464286	0.535714	0.435714
Marker18700	22	2	4	8	0.916667	0.0833333	0.333333	0.666667	0.583334
Marker18700	21	3	4	8	0.875	0.125	0.333333	0.666667	0.541667
Marker18700	18	4	4	8	0.818182	0.181818	0.333333	0.666667	0.484849
Marker18700	19	5	4	8	0.791667	0.208333	0.333333	0.666667	0.458334
Marker18785	20	2	8	8	0.909091	0.0909091	0.5	0.5	0.409091
Marker18785	18	4	8	8	0.818182	0.181818	0.5	0.5	0.318182
Marker18797	19	3	8	18	0.863636	0.136364	0.307692	0.692308	0.555944
Marker18797	18	4	8	18	0.818182	0.181818	0.307692	0.692308	0.51049
Marker18797	20	2	8	18	0.909091	0.0909091	0.307692	0.692308	0.601399
Marker18797	20	2	8	18	0.909091	0.0909091	0.307692	0.692308	0.601399
Marker18797	17	5	8	18	0.772727	0.227273	0.307692	0.692308	0.465035
Marker18797	18	4	8	18	0.818182	0.181818	0.307692	0.692308	0.51049
Marker18797	16	6	8	18	0.727273	0.272727	0.307692	0.692308	0.419581
Marker1880	27	5	17	15	0.84375	0.15625	0.53125	0.46875	0.3125
Marker1880	29	3	17	15	0.90625	0.09375	0.53125	0.46875	0.375
Marker1880	29	3	17	15	0.90625	0.09375	0.53125	0.46875	0.375
Marker18845	28	2	10	8	0.933333	0.0666667	0.555556	0.444444	0.377777
Marker18845	28	2	10	8	0.933333	0.0666667	0.555556	0.444444	0.377777
Marker18845	28	2	10	8	0.933333	0.0666667	0.555556	0.444444	0.377777
Marker18845	28	2	10	8	0.933333	0.0666667	0.555556	0.444444	0.377777
Marker18845	26	4	10	8	0.866667	0.133333	0.555556	0.444444	0.311111
Marker18846	26	4	7	13	0.866667	0.133333	0.35	0.65	0.516667
Marker18846	25	5	7	13	0.833333	0.166667	0.35	0.65	0.483333
Marker18846	23	7	7	13	0.766667	0.233333	0.35	0.65	0.416667
Marker18846	23	7	7	13	0.766667	0.233333	0.35	0.65	0.416667
Marker18897	25	3	10	12	0.892857	0.107143	0.454545	0.545455	0.438312
Marker18897	23	5	10	12	0.821429	0.178571	0.454545	0.545455	0.366884
Marker18897	25	3	10	12	0.892857	0.107143	0.454545	0.545455	0.438312
Marker18906	29	3	19	13	0.90625	0.09375	0.59375	0.40625	0.3125
Marker18955	19	1	14	12	0.95	0.05	0.538462	0.461538	0.411538
Marker18961	22	8	12	16	0.733333	0.266667	0.428571	0.571429	0.304762
Marker18962	18	4	10	10	0.818182	0.181818	0.5	0.5	0.318182
Marker18962	18	4	10	10	0.818182	0.181818	0.5	0.5	0.318182
Marker18983	29	1	20	12	0.966667	0.0333333	0.625	0.375	0.341667
Marker19006	28	2	9	17	0.933333	0.0666667	0.346154	0.653846	0.587179
Marker19040	27	1	14	8	0.964286	0.0357143	0.636364	0.363636	0.327922
Marker19076	25	3	13	13	0.892857	0.107143	0.5	0.5	0.392857
Marker19076	26	2	13	13	0.928571	0.0714286	0.5	0.5	0.428571
Marker19076	26	2	13	13	0.928571	0.0714286	0.5	0.5	0.428571
Marker19086	27	5	17	15	0.84375	0.15625	0.53125	0.46875	0.3125
Marker19133	17	1	10	10	0.944444	0.0555556	0.5	0.5	0.444444
Marker19133	16	2	10	10	0.888889	0.111111	0.5	0.5	0.388889
Marker19133	17	1	10	10	0.944444	0.0555556	0.5	0.5	0.444444
Marker19133	16	2	10	10	0.888889	0.111111	0.5	0.5	0.388889
Marker1915925	25	1	10	6	0.961538	0.0384615	0.625	0.375	0.336538
Marker1915925	23	1	10	6	0.958333	0.0416667	0.625	0.375	0.333333
Marker19195	26	4	16	14	0.866667	0.133333	0.533333	0.466667	0.333334
Marker19195	26	4	16	14	0.866667	0.133333	0.533333	0.466667	0.333334
Marker19224	25	1	17	9	0.961538	0.0384615	0.653846	0.346154	0.307692
Marker19235	23	3	17	13	0.884615	0.115385	0.566667	0.433333	0.317948
Marker19235	23	3	17	13	0.884615	0.115385	0.566667	0.433333	0.317948
Marker19235	25	1	17	13	0.961538	0.0384615	0.566667	0.433333	0.394871
Marker19320	26	6	16	16	0.8125	0.1875	0.5	0.5	0.3125
Marker19320	28	4	16	16	0.875	0.125	0.5	0.5	0.375
Marker19331	31	1	21	11	0.96875	0.03125	0.65625	0.34375	0.3125
Marker19397	21	5	3	13	0.807692	0.192308	0.1875	0.8125	0.620192
Marker19398	14	8	7	15	0.636364	0.363636	0.318182	0.681818	0.318182
Marker19430	21	3	16	12	0.875	0.125	0.571429	0.428571	0.303571
Marker19430	22	2	16	12	0.916667	0.0833333	0.571429	0.428571	0.345238
Marker19430	22	2	16	12	0.916667	0.0833333	0.571429	0.428571	0.345238
Marker19459	26	4	15	17	0.866667	0.133333	0.46875	0.53125	0.397917
Marker19459	25	5	15	17	0.833333	0.166667	0.46875	0.53125	0.364583
Marker19459	24	6	15	17	0.8	0.2	0.46875	0.53125	0.33125
Marker19461	18	4	3	11	0.818182	0.181818	0.214286	0.785714	0.603896
Marker19461	12	10	3	11	0.545455	0.454545	0.214286	0.785714	0.331169
Marker19461	19	3	3	11	0.863636	0.136364	0.214286	0.785714	0.64935
Marker19461	18	4	3	11	0.818182	0.181818	0.214286	0.785714	0.603896
Marker19483	23	3	9	13	0.884615	0.115385	0.409091	0.590909	0.475524
Marker19483	24	2	9	13	0.923077	0.0769231	0.409091	0.590909	0.513986
Marker19514	18	4	10	10	0.818182	0.181818	0.5	0.5	0.318182
Marker1952	30	2	18	14	0.9375	0.0625	0.5625	0.4375	0.375
Marker1955	29	3	16	16	0.90625	0.09375	0.5	0.5	0.40625
Marker1959	31	1	20	12	0.96875	0.03125	0.625	0.375	0.34375
Marker19595	29	1	21	11	0.966667	0.0333333	0.65625	0.34375	0.310417
Marker19616	18	4	10	12	0.818182	0.181818	0.454545	0.545455	0.363637
Marker19659	27	5	13	13	0.84375	0.15625	0.5	0.5	0.34375
Marker19659	27	5	13	13	0.84375	0.15625	0.5	0.5	0.34375
Marker19675	19	5	8	16	0.791667	0.208333	0.333333	0.666667	0.458334
Marker19675	19	5	8	16	0.791667	0.208333	0.333333	0.666667	0.458334
Marker19705	26	2	13	9	0.928571	0.0714286	0.590909	0.409091	0.337662
Marker19713	26	2	8	12	0.928571	0.0714286	0.4	0.6	0.528571
Marker19713	22	6	8	12	0.785714	0.214286	0.4	0.6	0.385714
Marker19713	22	6	8	12	0.785714	0.214286	0.4	0.6	0.385714
Marker19728	26	2	6	16	0.928571	0.0714286	0.272727	0.727273	0.655844
Marker19728	25	3	6	16	0.892857	0.107143	0.272727	0.727273	0.62013
Marker19728	23	5	6	16	0.821429	0.178571	0.272727	0.727273	0.548702
Marker19730	26	6	14	18	0.8125	0.1875	0.4375	0.5625	0.375
Marker19743	24	2	12	8	0.923077	0.0769231	0.6	0.4	0.323077
Marker19756	18	6	13	17	0.75	0.25	0.433333	0.566667	0.316667
Marker19756	18	6	13	17	0.75	0.25	0.433333	0.566667	0.316667
Marker19789	30	2	18	14	0.9375	0.0625	0.5625	0.4375	0.375
Marker19855	18	2	6	8	0.9	0.1	0.428571	0.571429	0.471429
Marker19855	17	3	6	8	0.85	0.15	0.428571	0.571429	0.421429
Marker19889	31	1	13	11	0.96875	0.03125	0.541667	0.458333	0.427083
Marker19892	20	6	9	13	0.769231	0.230769	0.409091	0.590909	0.36014
Marker19892	24	2	9	13	0.923077	0.0769231	0.409091	0.590909	0.513986
Marker19892	24	2	9	13	0.923077	0.0769231	0.409091	0.590909	0.513986
Marker19902	28	4	14	18	0.875	0.125	0.4375	0.5625	0.4375
Marker19902	28	4	14	18	0.875	0.125	0.4375	0.5625	0.4375
Marker19912	31	1	13	11	0.96875	0.03125	0.541667	0.458333	0.427083
Marker19938	29	1	17	15	0.966667	0.0333333	0.53125	0.46875	0.435417
Marker19963	29	3	17	15	0.90625	0.09375	0.53125	0.46875	0.375
Marker19963	31	1	17	15	0.96875	0.03125	0.53125	0.46875	0.4375
Marker19963	28	4	17	15	0.875	0.125	0.53125	0.46875	0.34375
Marker1999433	23	1	17	9	0.958333	0.0416667	0.653846	0.346154	0.304487
Marker20053	23	5	8	12	0.821429	0.178571	0.4	0.6	0.421429
Marker20053	24	4	8	12	0.857143	0.142857	0.4	0.6	0.457143
Marker20053	25	3	8	12	0.892857	0.107143	0.4	0.6	0.492857
Marker20053	25	3	8	12	0.892857	0.107143	0.4	0.6	0.492857
Marker20053	26	2	8	12	0.928571	0.0714286	0.4	0.6	0.528571
Marker20097	27	1	19	11	0.964286	0.0357143	0.633333	0.366667	0.330953
Marker20115	27	5	16	16	0.84375	0.15625	0.5	0.5	0.34375
Marker20115	29	3	16	16	0.90625	0.09375	0.5	0.5	0.40625
Marker20115	26	6	16	16	0.8125	0.1875	0.5	0.5	0.3125
Marker20115	26	6	16	16	0.8125	0.1875	0.5	0.5	0.3125
Marker20115	26	6	16	16	0.8125	0.1875	0.5	0.5	0.3125
Marker20158	20	8	8	12	0.714286	0.285714	0.4	0.6	0.314286
Marker20165	22	4	12	10	0.846154	0.153846	0.545455	0.454545	0.300699
Marker20165	24	2	12	10	0.923077	0.0769231	0.545455	0.454545	0.377622
Marker20241	21	3	12	16	0.875	0.125	0.428571	0.571429	0.446429
Marker20258	23	1	11	7	0.958333	0.0416667	0.611111	0.388889	0.347222
Marker20275	20	2	14	10	0.909091	0.0909091	0.583333	0.416667	0.325758
Marker20351	15	1	13	17	0.9375	0.0625	0.433333	0.566667	0.504167
Marker20446	25	5	13	17	0.833333	0.166667	0.433333	0.566667	0.4
Marker20446	26	4	13	17	0.866667	0.133333	0.433333	0.566667	0.433334
Marker20446	25	5	13	17	0.833333	0.166667	0.433333	0.566667	0.4
Marker20453	26	2	18	12	0.928571	0.0714286	0.6	0.4	0.328571
Marker20535	25	3	1	9	0.892857	0.107143	0.1	0.9	0.792857
Marker20535	24	4	1	9	0.857143	0.142857	0.1	0.9	0.757143
Marker20535	27	1	1	9	0.964286	0.0357143	0.1	0.9	0.864286
Marker20535	26	2	1	9	0.928571	0.0714286	0.1	0.9	0.828571
Marker20535	19	9	1	9	0.678571	0.321429	0.1	0.9	0.578571
Marker20634	31	1	17	15	0.96875	0.03125	0.53125	0.46875	0.4375
Marker20634	28	4	17	15	0.875	0.125	0.53125	0.46875	0.34375
Marker20635	28	2	16	10	0.933333	0.0666667	0.615385	0.384615	0.317948
Marker20668	29	3	19	13	0.90625	0.09375	0.59375	0.40625	0.3125
Marker20668	31	1	19	13	0.96875	0.03125	0.59375	0.40625	0.375
Marker20674	16	4	9	11	0.8	0.2	0.45	0.55	0.35
Marker20683	29	1	12	8	0.966667	0.0333333	0.6	0.4	0.366667
Marker2069	24	2	15	13	0.923077	0.0769231	0.535714	0.464286	0.387363
Marker20728	16	2	11	13	0.888889	0.111111	0.458333	0.541667	0.430556
Marker20728	13	3	11	13	0.8125	0.1875	0.458333	0.541667	0.354167
Marker20728	15	3	11	13	0.833333	0.166667	0.458333	0.541667	0.375
Marker20755	22	2	13	9	0.916667	0.0833333	0.590909	0.409091	0.325758
Marker20786	19	3	8	10	0.863636	0.136364	0.444444	0.555556	0.419192
Marker20786	19	3	8	10	0.863636	0.136364	0.444444	0.555556	0.419192
Marker20788	31	1	18	14	0.96875	0.03125	0.5625	0.4375	0.40625
Marker20800	20	2	11	9	0.909091	0.0909091	0.55	0.45	0.359091
Marker20830	18	2	10	18	0.9	0.1	0.357143	0.642857	0.542857
Marker20830	14	6	10	18	0.7	0.3	0.357143	0.642857	0.342857
Marker20893	26	6	12	14	0.8125	0.1875	0.461538	0.538462	0.350962
Marker20893	31	1	12	14	0.96875	0.03125	0.461538	0.538462	0.507212
Marker20930	24	4	10	8	0.857143	0.142857	0.555556	0.444444	0.301587
Marker20933	21	3	10	8	0.875	0.125	0.555556	0.444444	0.319444
Marker20939	25	3	6	6	0.892857	0.107143	0.5	0.5	0.392857
Marker20939	25	3	6	6	0.892857	0.107143	0.5	0.5	0.392857
Marker2098	27	5	16	16	0.84375	0.15625	0.5	0.5	0.34375
Marker21061	22	2	13	15	0.916667	0.0833333	0.464286	0.535714	0.452381
Marker21089	25	1	8	6	0.961538	0.0384615	0.571429	0.428571	0.390109
Marker21109	28	2	15	9	0.933333	0.0666667	0.625	0.375	0.308333
Marker21129	21	11	10	20	0.65625	0.34375	0.333333	0.666667	0.322917
Marker21161	28	4	18	14	0.875	0.125	0.5625	0.4375	0.3125
Marker21169	30	2	17	15	0.9375	0.0625	0.53125	0.46875	0.40625
Marker211749	19	3	8	10	0.863636	0.136364	0.444444	0.555556	0.419192
Marker211749	19	3	8	10	0.863636	0.136364	0.444444	0.555556	0.419192
Marker211749	19	3	8	10	0.863636	0.136364	0.444444	0.555556	0.419192
Marker211749	17	5	8	10	0.772727	0.227273	0.444444	0.555556	0.328283
Marker21193	20	4	16	16	0.833333	0.166667	0.5	0.5	0.333333
Marker21203	29	3	13	19	0.90625	0.09375	0.40625	0.59375	0.5
Marker21203	28	4	13	19	0.875	0.125	0.40625	0.59375	0.46875
Marker21203	28	4	13	19	0.875	0.125	0.40625	0.59375	0.46875
Marker2124	30	2	18	14	0.9375	0.0625	0.5625	0.4375	0.375
Marker2124	29	3	18	14	0.90625	0.09375	0.5625	0.4375	0.34375
Marker21256	24	2	17	13	0.923077	0.0769231	0.566667	0.433333	0.35641
Marker21256	23	3	17	13	0.884615	0.115385	0.566667	0.433333	0.317948
Marker2126	31	1	20	12	0.96875	0.03125	0.625	0.375	0.34375
Marker21281	29	1	21	11	0.966667	0.0333333	0.65625	0.34375	0.310417
Marker21288	29	3	12	10	0.90625	0.09375	0.545455	0.454545	0.360795
Marker21288	28	4	12	10	0.875	0.125	0.545455	0.454545	0.329545
Marker21288	31	1	12	10	0.96875	0.03125	0.545455	0.454545	0.423295
Marker21290	27	1	8	6	0.964286	0.0357143	0.571429	0.428571	0.392857
Marker21290	27	3	8	6	0.9	0.1	0.571429	0.428571	0.328571
Marker21311	29	3	17	13	0.90625	0.09375	0.566667	0.433333	0.339583
Marker21311	28	4	17	13	0.875	0.125	0.566667	0.433333	0.308333
Marker21319	25	3	14	10	0.892857	0.107143	0.583333	0.416667	0.309524
Marker2132	23	3	11	11	0.884615	0.115385	0.5	0.5	0.384615
Marker21340	31	1	15	13	0.96875	0.03125	0.535714	0.464286	0.433036
Marker21340	28	4	15	13	0.875	0.125	0.535714	0.464286	0.339286
Marker21340	31	1	15	13	0.96875	0.03125	0.535714	0.464286	0.433036
Marker21383	27	1	12	18	0.964286	0.0357143	0.4	0.6	0.564286
Marker21383	25	3	12	18	0.892857	0.107143	0.4	0.6	0.492857
Marker21429	22	6	11	15	0.785714	0.214286	0.423077	0.576923	0.362637
Marker21429	27	1	11	15	0.964286	0.0357143	0.423077	0.576923	0.541209
Marker21429	27	3	11	15	0.9	0.1	0.423077	0.576923	0.476923
Marker21446	20	2	10	8	0.909091	0.0909091	0.555556	0.444444	0.353535
Marker21452	22	2	14	12	0.916667	0.0833333	0.538462	0.461538	0.378205
Marker21452	21	3	14	12	0.875	0.125	0.538462	0.461538	0.336538
Marker21452	22	2	14	12	0.916667	0.0833333	0.538462	0.461538	0.378205
Marker21531	23	1	17	11	0.958333	0.0416667	0.607143	0.392857	0.35119
Marker21554	22	2	9	17	0.916667	0.0833333	0.346154	0.653846	0.570513
Marker21674	24	2	7	13	0.923077	0.0769231	0.35	0.65	0.573077
Marker21674	17	9	7	13	0.653846	0.346154	0.35	0.65	0.303846
Marker21674	18	8	7	13	0.692308	0.307692	0.35	0.65	0.342308
Marker21699	24	2	13	11	0.923077	0.0769231	0.541667	0.458333	0.38141
Marker21725	21	1	18	12	0.954545	0.0454545	0.6	0.4	0.354545
Marker21725	20	2	18	12	0.909091	0.0909091	0.6	0.4	0.309091
Marker21735	19	7	6	12	0.730769	0.269231	0.333333	0.666667	0.397436
Marker21735	17	7	6	12	0.708333	0.291667	0.333333	0.666667	0.375
Marker21735	17	5	6	12	0.772727	0.227273	0.333333	0.666667	0.439394
Marker21735	18	8	6	12	0.692308	0.307692	0.333333	0.666667	0.358975
Marker21735	19	7	6	12	0.730769	0.269231	0.333333	0.666667	0.397436
Marker21780	23	3	8	16	0.884615	0.115385	0.333333	0.666667	0.551282
Marker21780	19	7	8	16	0.730769	0.269231	0.333333	0.666667	0.397436
Marker21780	19	7	8	16	0.730769	0.269231	0.333333	0.666667	0.397436
Marker21782	26	6	12	12	0.8125	0.1875	0.5	0.5	0.3125
Marker21816	31	1	11	11	0.96875	0.03125	0.5	0.5	0.46875
Marker21865	22	2	6	4	0.916667	0.0833333	0.6	0.4	0.316667
Marker21880	28	2	18	12	0.933333	0.0666667	0.6	0.4	0.333333
Marker21910	22	2	14	10	0.916667	0.0833333	0.583333	0.416667	0.333334
Marker21910	23	1	14	10	0.958333	0.0416667	0.583333	0.416667	0.375
Marker21910	23	1	14	10	0.958333	0.0416667	0.583333	0.416667	0.375
Marker21922	19	3	12	16	0.863636	0.136364	0.428571	0.571429	0.435065
Marker21922	19	3	12	16	0.863636	0.136364	0.428571	0.571429	0.435065
Marker21925	13	1	12	14	0.928571	0.0714286	0.461538	0.538462	0.467033
Marker21934	19	1	14	10	0.95	0.05	0.583333	0.416667	0.366667
Marker21947	20	2	14	12	0.909091	0.0909091	0.538462	0.461538	0.370629
Marker21947	18	2	14	12	0.9	0.1	0.538462	0.461538	0.361538
Marker21967	19	1	13	13	0.95	0.05	0.5	0.5	0.45
Marker21976	15	5	10	16	0.75	0.25	0.384615	0.615385	0.365385
Marker21976	19	1	10	16	0.95	0.05	0.384615	0.615385	0.565385
Marker21977	21	7	8	22	0.75	0.25	0.266667	0.733333	0.483333
Marker21977	22	6	8	22	0.785714	0.214286	0.266667	0.733333	0.519047
Marker21977	19	9	8	22	0.678571	0.321429	0.266667	0.733333	0.411904
Marker22016	23	1	18	10	0.958333	0.0416667	0.642857	0.357143	0.315476
Marker22016	23	1	18	10	0.958333	0.0416667	0.642857	0.357143	0.315476
Marker22016	23	1	18	10	0.958333	0.0416667	0.642857	0.357143	0.315476
Marker22035	24	4	10	16	0.857143	0.142857	0.384615	0.615385	0.472528
Marker22035	25	3	10	16	0.892857	0.107143	0.384615	0.615385	0.508242
Marker22060	24	2	17	11	0.923077	0.0769231	0.607143	0.392857	0.315934
Marker22068	19	1	12	10	0.95	0.05	0.545455	0.454545	0.404545
Marker22081	24	4	9	11	0.857143	0.142857	0.45	0.55	0.407143
Marker22105	23	1	10	6	0.958333	0.0416667	0.625	0.375	0.333333
Marker22136	17	1	15	11	0.944444	0.0555556	0.576923	0.423077	0.367521
Marker22136	16	2	15	11	0.888889	0.111111	0.576923	0.423077	0.311966
Marker22136	16	2	15	11	0.888889	0.111111	0.576923	0.423077	0.311966
Marker22157	27	1	10	14	0.964286	0.0357143	0.416667	0.583333	0.547619
Marker22157	27	1	10	14	0.964286	0.0357143	0.416667	0.583333	0.547619
Marker22157	23	5	10	14	0.821429	0.178571	0.416667	0.583333	0.404762
Marker22157	23	5	10	14	0.821429	0.178571	0.416667	0.583333	0.404762
Marker22157	23	5	10	14	0.821429	0.178571	0.416667	0.583333	0.404762
Marker22230	18	2	8	8	0.9	0.1	0.5	0.5	0.4
Marker22230	16	2	8	8	0.888889	0.111111	0.5	0.5	0.388889
Marker22230	17	3	8	8	0.85	0.15	0.5	0.5	0.35
Marker22230	19	1	8	8	0.95	0.05	0.5	0.5	0.45
Marker22237	18	2	5	11	0.9	0.1	0.3125	0.6875	0.5875
Marker22237	18	2	5	11	0.9	0.1	0.3125	0.6875	0.5875
Marker22237	18	2	5	11	0.9	0.1	0.3125	0.6875	0.5875
Marker22273	21	1	10	6	0.954545	0.0454545	0.625	0.375	0.329545
Marker22273	21	1	10	6	0.954545	0.0454545	0.625	0.375	0.329545
Marker22354	24	4	14	14	0.857143	0.142857	0.5	0.5	0.357143
Marker22354	27	1	14	14	0.964286	0.0357143	0.5	0.5	0.464286
Marker22354	27	1	14	14	0.964286	0.0357143	0.5	0.5	0.464286
Marker22354	24	4	14	14	0.857143	0.142857	0.5	0.5	0.357143
Marker22376	12	2	8	16	0.857143	0.142857	0.333333	0.666667	0.52381
Marker22377	22	6	14	18	0.785714	0.214286	0.4375	0.5625	0.348214
Marker22377	25	3	14	18	0.892857	0.107143	0.4375	0.5625	0.455357
Marker22377	22	6	14	18	0.785714	0.214286	0.4375	0.5625	0.348214
Marker22377	22	6	14	18	0.785714	0.214286	0.4375	0.5625	0.348214
Marker22377	22	6	14	18	0.785714	0.214286	0.4375	0.5625	0.348214
Marker22416	12	2	12	12	0.857143	0.142857	0.5	0.5	0.357143
Marker22416	12	2	12	12	0.857143	0.142857	0.5	0.5	0.357143
Marker22416	12	2	12	12	0.857143	0.142857	0.5	0.5	0.357143
Marker22456	15	5	7	13	0.75	0.25	0.35	0.65	0.4
Marker22456	15	5	7	13	0.75	0.25	0.35	0.65	0.4
Marker22469	29	3	18	14	0.90625	0.09375	0.5625	0.4375	0.34375
Marker22469	29	3	18	14	0.90625	0.09375	0.5625	0.4375	0.34375
Marker22599	24	4	10	14	0.857143	0.142857	0.416667	0.583333	0.440476
Marker22599	24	4	10	14	0.857143	0.142857	0.416667	0.583333	0.440476
Marker22634	22	4	13	11	0.846154	0.153846	0.541667	0.458333	0.304487
Marker22634	23	3	13	11	0.884615	0.115385	0.541667	0.458333	0.342948
Marker22661	31	1	20	10	0.96875	0.03125	0.666667	0.333333	0.302083
Marker22684	18	6	6	14	0.75	0.25	0.3	0.7	0.45
Marker22684	16	8	6	14	0.666667	0.333333	0.3	0.7	0.366667
Marker22687	22	6	11	13	0.785714	0.214286	0.458333	0.541667	0.327381
Marker22687	25	3	11	13	0.892857	0.107143	0.458333	0.541667	0.434524
Marker22687	27	1	11	13	0.964286	0.0357143	0.458333	0.541667	0.505953
Marker22687	25	3	11	13	0.892857	0.107143	0.458333	0.541667	0.434524
Marker22687	25	3	11	13	0.892857	0.107143	0.458333	0.541667	0.434524
Marker22742	25	3	15	13	0.892857	0.107143	0.535714	0.464286	0.357143
Marker22864	19	3	11	11	0.863636	0.136364	0.5	0.5	0.363636
Marker22864	20	2	11	11	0.909091	0.0909091	0.5	0.5	0.409091
Marker22908	27	1	18	10	0.964286	0.0357143	0.642857	0.357143	0.321429
Marker22940	21	7	6	8	0.75	0.25	0.428571	0.571429	0.321429
Marker22940	26	2	6	8	0.928571	0.0714286	0.428571	0.571429	0.5
Marker22940	25	3	6	8	0.892857	0.107143	0.428571	0.571429	0.464286
Marker22940	24	4	6	8	0.857143	0.142857	0.428571	0.571429	0.428572
Marker22940	23	5	6	8	0.821429	0.178571	0.428571	0.571429	0.392858
Marker22955	29	3	17	15	0.90625	0.09375	0.53125	0.46875	0.375
Marker2301784	17	1	9	5	0.944444	0.0555556	0.642857	0.357143	0.301587
Marker23026	23	3	10	8	0.884615	0.115385	0.555556	0.444444	0.329059
Marker23026	23	3	10	8	0.884615	0.115385	0.555556	0.444444	0.329059
Marker23026	23	3	10	8	0.884615	0.115385	0.555556	0.444444	0.329059
Marker23026	24	2	10	8	0.923077	0.0769231	0.555556	0.444444	0.367521
Marker23047	25	1	17	9	0.961538	0.0384615	0.653846	0.346154	0.307692
Marker2305494	18	4	5	15	0.818182	0.181818	0.25	0.75	0.568182
Marker2305494	19	3	5	15	0.863636	0.136364	0.25	0.75	0.613636
Marker23057	10	6	2	14	0.625	0.375	0.125	0.875	0.5
Marker23057	10	6	2	14	0.625	0.375	0.125	0.875	0.5
Marker23057	10	6	2	14	0.625	0.375	0.125	0.875	0.5
Marker23057	10	6	2	14	0.625	0.375	0.125	0.875	0.5
Marker23057	10	6	2	14	0.625	0.375	0.125	0.875	0.5
Marker23074	27	1	10	12	0.964286	0.0357143	0.454545	0.545455	0.509741
Marker23074	27	1	10	12	0.964286	0.0357143	0.454545	0.545455	0.509741
Marker2310	24	2	15	11	0.923077	0.0769231	0.576923	0.423077	0.346154
Marker2310	25	1	15	11	0.961538	0.0384615	0.576923	0.423077	0.384615
Marker2310	24	2	15	11	0.923077	0.0769231	0.576923	0.423077	0.346154
Marker23119	25	1	17	9	0.961538	0.0384615	0.653846	0.346154	0.307692
Marker23127	18	2	16	14	0.9	0.1	0.533333	0.466667	0.366667
Marker23127	17	3	16	14	0.85	0.15	0.533333	0.466667	0.316667
Marker2314426	23	1	7	15	0.958333	0.0416667	0.318182	0.681818	0.640151
Marker2314426	20	2	7	15	0.909091	0.0909091	0.318182	0.681818	0.590909
Marker23165	26	4	13	17	0.866667	0.133333	0.433333	0.566667	0.433334
Marker23165	23	7	13	17	0.766667	0.233333	0.433333	0.566667	0.333334
Marker23165	23	7	13	17	0.766667	0.233333	0.433333	0.566667	0.333334
Marker23165	25	5	13	17	0.833333	0.166667	0.433333	0.566667	0.4
Marker23190	18	2	10	10	0.9	0.1	0.5	0.5	0.4
Marker23260	17	3	8	12	0.85	0.15	0.4	0.6	0.45
Marker23293	28	2	15	9	0.933333	0.0666667	0.625	0.375	0.308333
Marker23293	28	2	15	9	0.933333	0.0666667	0.625	0.375	0.308333
Marker2329354	18	2	9	11	0.9	0.1	0.45	0.55	0.45
Marker2329354	18	2	9	11	0.9	0.1	0.45	0.55	0.45
Marker23342	31	1	21	11	0.96875	0.03125	0.65625	0.34375	0.3125
Marker23350	25	1	20	12	0.961538	0.0384615	0.625	0.375	0.336538
Marker23350	25	1	20	12	0.961538	0.0384615	0.625	0.375	0.336538
Marker23359	31	1	16	10	0.96875	0.03125	0.615385	0.384615	0.353365
Marker23401	24	4	6	12	0.857143	0.142857	0.333333	0.666667	0.52381
Marker23401	24	4	6	12	0.857143	0.142857	0.333333	0.666667	0.52381
Marker23401	22	6	6	12	0.785714	0.214286	0.333333	0.666667	0.452381
Marker23423	23	1	15	11	0.958333	0.0416667	0.576923	0.423077	0.38141
Marker23444	26	4	10	12	0.866667	0.133333	0.454545	0.545455	0.412122
Marker23456	20	2	9	9	0.909091	0.0909091	0.5	0.5	0.409091
Marker23456	19	3	9	9	0.863636	0.136364	0.5	0.5	0.363636
Marker23456	19	3	9	9	0.863636	0.136364	0.5	0.5	0.363636
Marker23523	20	2	17	13	0.909091	0.0909091	0.566667	0.433333	0.342424
Marker23523	20	2	17	13	0.909091	0.0909091	0.566667	0.433333	0.342424
Marker23531	19	1	14	10	0.95	0.05	0.583333	0.416667	0.366667
Marker23531	18	2	14	10	0.9	0.1	0.583333	0.416667	0.316667
Marker23531	19	1	14	10	0.95	0.05	0.583333	0.416667	0.366667
Marker23531	18	2	14	10	0.9	0.1	0.583333	0.416667	0.316667
Marker23533	28	2	16	12	0.933333	0.0666667	0.571429	0.428571	0.361904
Marker23533	28	2	16	12	0.933333	0.0666667	0.571429	0.428571	0.361904
Marker23545	20	2	7	7	0.909091	0.0909091	0.5	0.5	0.409091
Marker23559	28	4	8	6	0.875	0.125	0.571429	0.428571	0.303571
Marker23565	24	4	8	10	0.857143	0.142857	0.444444	0.555556	0.412699
Marker23565	23	5	8	10	0.821429	0.178571	0.444444	0.555556	0.376985
Marker23568	24	2	10	10	0.923077	0.0769231	0.5	0.5	0.423077
Marker23568	22	4	10	10	0.846154	0.153846	0.5	0.5	0.346154
Marker23568	23	3	10	10	0.884615	0.115385	0.5	0.5	0.384615
Marker23593	20	4	10	10	0.833333	0.166667	0.5	0.5	0.333333
Marker23663	27	1	12	10	0.964286	0.0357143	0.545455	0.454545	0.418831
Marker2367	25	7	15	17	0.78125	0.21875	0.46875	0.53125	0.3125
Marker23700	22	4	9	17	0.846154	0.153846	0.346154	0.653846	0.5
Marker23700	23	3	9	17	0.884615	0.115385	0.346154	0.653846	0.538461
Marker23700	23	3	9	17	0.884615	0.115385	0.346154	0.653846	0.538461
Marker23700	23	3	9	17	0.884615	0.115385	0.346154	0.653846	0.538461
Marker23719	22	4	11	11	0.846154	0.153846	0.5	0.5	0.346154
Marker23719	23	3	11	11	0.884615	0.115385	0.5	0.5	0.384615
Marker23719	21	5	11	11	0.807692	0.192308	0.5	0.5	0.307692
Marker23728	18	2	16	12	0.9	0.1	0.571429	0.428571	0.328571
Marker23733	20	4	14	16	0.833333	0.166667	0.466667	0.533333	0.366666
Marker23733	20	4	14	16	0.833333	0.166667	0.466667	0.533333	0.366666
Marker23780	17	9	7	13	0.653846	0.346154	0.35	0.65	0.303846
Marker23780	19	7	7	13	0.730769	0.269231	0.35	0.65	0.380769
Marker23780	19	7	7	13	0.730769	0.269231	0.35	0.65	0.380769
Marker23787	30	2	20	12	0.9375	0.0625	0.625	0.375	0.3125
Marker23806	29	1	14	12	0.966667	0.0333333	0.538462	0.461538	0.428205
Marker23822	16	4	5	15	0.8	0.2	0.25	0.75	0.55
Marker23836	20	2	8	6	0.909091	0.0909091	0.571429	0.428571	0.337662
Marker23844	22	4	13	13	0.846154	0.153846	0.5	0.5	0.346154
Marker23844	25	1	13	13	0.961538	0.0384615	0.5	0.5	0.461538
Marker23844	22	4	13	13	0.846154	0.153846	0.5	0.5	0.346154
Marker23877	31	1	17	15	0.96875	0.03125	0.53125	0.46875	0.4375
Marker23900	29	3	19	13	0.90625	0.09375	0.59375	0.40625	0.3125
Marker23919	24	2	11	11	0.923077	0.0769231	0.5	0.5	0.423077
Marker23919	23	3	11	11	0.884615	0.115385	0.5	0.5	0.384615
Marker23919	23	3	11	11	0.884615	0.115385	0.5	0.5	0.384615
Marker23919	25	1	11	11	0.961538	0.0384615	0.5	0.5	0.461538
Marker23919	24	2	11	11	0.923077	0.0769231	0.5	0.5	0.423077
Marker23928	23	1	15	11	0.958333	0.0416667	0.576923	0.423077	0.38141
Marker24046	25	1	10	12	0.961538	0.0384615	0.454545	0.545455	0.506993
Marker24046	22	4	10	12	0.846154	0.153846	0.454545	0.545455	0.391609
Marker24070	23	3	12	14	0.884615	0.115385	0.461538	0.538462	0.423077
Marker24079	23	3	14	10	0.884615	0.115385	0.583333	0.416667	0.301282
Marker24119	14	4	7	9	0.777778	0.222222	0.4375	0.5625	0.340278
Marker24119	14	4	7	9	0.777778	0.222222	0.4375	0.5625	0.340278
Marker24119	16	2	7	9	0.888889	0.111111	0.4375	0.5625	0.451389
Marker24138	22	2	16	12	0.916667	0.0833333	0.571429	0.428571	0.345238
Marker24143	15	1	15	13	0.9375	0.0625	0.535714	0.464286	0.401786
Marker24143	15	1	15	13	0.9375	0.0625	0.535714	0.464286	0.401786
Marker24143	14	2	15	13	0.875	0.125	0.535714	0.464286	0.339286
Marker24154	21	1	9	7	0.954545	0.0454545	0.5625	0.4375	0.392045
Marker24154	20	2	9	7	0.909091	0.0909091	0.5625	0.4375	0.346591
Marker24154	19	3	9	7	0.863636	0.136364	0.5625	0.4375	0.301136
Marker24154	20	2	9	7	0.909091	0.0909091	0.5625	0.4375	0.346591
Marker24163	21	3	15	13	0.875	0.125	0.535714	0.464286	0.339286
Marker24172	16	2	9	15	0.888889	0.111111	0.375	0.625	0.513889
Marker24172	17	1	9	15	0.944444	0.0555556	0.375	0.625	0.569444
Marker24172	16	2	9	15	0.888889	0.111111	0.375	0.625	0.513889
Marker24172	14	4	9	15	0.777778	0.222222	0.375	0.625	0.402778
Marker24172	14	4	9	15	0.777778	0.222222	0.375	0.625	0.402778
Marker24209	18	2	10	8	0.9	0.1	0.555556	0.444444	0.344444
Marker24233	28	2	19	13	0.933333	0.0666667	0.59375	0.40625	0.339583
Marker24235	21	1	14	18	0.954545	0.0454545	0.4375	0.5625	0.517045
Marker24261	27	1	19	11	0.964286	0.0357143	0.633333	0.366667	0.330953
Marker24264	26	2	20	12	0.928571	0.0714286	0.625	0.375	0.303571
Marker24271	29	3	12	8	0.90625	0.09375	0.6	0.4	0.30625
Marker24271	31	1	12	8	0.96875	0.03125	0.6	0.4	0.36875
Marker24271	29	3	12	8	0.90625	0.09375	0.6	0.4	0.30625
Marker24345	20	2	3	11	0.909091	0.0909091	0.214286	0.785714	0.694805
Marker24345	20	2	3	11	0.909091	0.0909091	0.214286	0.785714	0.694805
Marker24345	18	4	3	11	0.818182	0.181818	0.214286	0.785714	0.603896
Marker24362	18	2	12	12	0.9	0.1	0.5	0.5	0.4
Marker24368	22	6	8	10	0.785714	0.214286	0.444444	0.555556	0.34127
Marker24368	23	5	8	10	0.821429	0.178571	0.444444	0.555556	0.376985
Marker24381	19	1	8	14	0.95	0.05	0.363636	0.636364	0.586364
Marker24381	17	3	8	14	0.85	0.15	0.363636	0.636364	0.486364
Marker24383	17	1	12	12	0.944444	0.0555556	0.5	0.5	0.444444
Marker24383	17	1	12	12	0.944444	0.0555556	0.5	0.5	0.444444
Marker24383	19	1	12	12	0.95	0.05	0.5	0.5	0.45
Marker24383	19	1	12	12	0.95	0.05	0.5	0.5	0.45
Marker24404	29	1	17	9	0.966667	0.0333333	0.653846	0.346154	0.312821
Marker24408	29	3	17	15	0.90625	0.09375	0.53125	0.46875	0.375
Marker24450	18	2	9	7	0.9	0.1	0.5625	0.4375	0.3375
Marker24450	18	2	9	7	0.9	0.1	0.5625	0.4375	0.3375
Marker24469	21	5	8	10	0.807692	0.192308	0.444444	0.555556	0.363248
Marker24469	20	6	8	10	0.769231	0.230769	0.444444	0.555556	0.324787
Marker24469	23	3	8	10	0.884615	0.115385	0.444444	0.555556	0.440171
Marker24481	19	1	6	10	0.95	0.05	0.375	0.625	0.575
Marker24481	17	3	6	10	0.85	0.15	0.375	0.625	0.475
Marker24497	16	2	14	10	0.888889	0.111111	0.583333	0.416667	0.305556
Marker24504	26	2	11	7	0.928571	0.0714286	0.611111	0.388889	0.31746
Marker24504	27	1	11	7	0.964286	0.0357143	0.611111	0.388889	0.353175
Marker24507	29	1	9	9	0.966667	0.0333333	0.5	0.5	0.466667
Marker24513	28	2	10	10	0.933333	0.0666667	0.5	0.5	0.433333
Marker24527	19	5	11	15	0.791667	0.208333	0.423077	0.576923	0.36859
Marker24527	20	4	11	15	0.833333	0.166667	0.423077	0.576923	0.410256
Marker24527	21	3	11	15	0.875	0.125	0.423077	0.576923	0.451923
Marker24527	20	4	11	15	0.833333	0.166667	0.423077	0.576923	0.410256
Marker24527	19	5	11	15	0.791667	0.208333	0.423077	0.576923	0.36859
Marker24539	31	1	14	8	0.96875	0.03125	0.636364	0.363636	0.332386
Marker24539	31	1	14	8	0.96875	0.03125	0.636364	0.363636	0.332386
Marker24650	21	3	15	13	0.875	0.125	0.535714	0.464286	0.339286
Marker24687	29	1	13	7	0.966667	0.0333333	0.65	0.35	0.316667
Marker24708	19	1	10	6	0.95	0.05	0.625	0.375	0.325
Marker24748	13	3	6	10	0.8125	0.1875	0.375	0.625	0.4375
Marker24748	11	5	6	10	0.6875	0.3125	0.375	0.625	0.3125
Marker24755	27	3	10	12	0.9	0.1	0.454545	0.545455	0.445455
Marker24757	20	4	8	8	0.833333	0.166667	0.5	0.5	0.333333
Marker24757	22	2	8	8	0.916667	0.0833333	0.5	0.5	0.416667
Marker24771	31	1	12	6	0.96875	0.03125	0.666667	0.333333	0.302083
Marker24800	31	1	18	14	0.96875	0.03125	0.5625	0.4375	0.40625
Marker24800	31	1	18	14	0.96875	0.03125	0.5625	0.4375	0.40625
Marker24822	28	2	14	18	0.933333	0.0666667	0.4375	0.5625	0.495833
Marker24822	24	6	14	18	0.8	0.2	0.4375	0.5625	0.3625
Marker24822	27	3	14	18	0.9	0.1	0.4375	0.5625	0.4625
Marker24829	22	4	13	13	0.846154	0.153846	0.5	0.5	0.346154
Marker24829	26	2	13	13	0.928571	0.0714286	0.5	0.5	0.428571
Marker24829	25	3	13	13	0.892857	0.107143	0.5	0.5	0.392857
Marker24836	25	3	9	9	0.892857	0.107143	0.5	0.5	0.392857
Marker24840	13	1	9	11	0.928571	0.0714286	0.45	0.55	0.478571
Marker24840	11	3	9	11	0.785714	0.214286	0.45	0.55	0.335714
Marker24845	25	3	9	7	0.892857	0.107143	0.5625	0.4375	0.330357
Marker24873	23	1	12	16	0.958333	0.0416667	0.428571	0.571429	0.529762
Marker24885	27	1	18	10	0.964286	0.0357143	0.642857	0.357143	0.321429
Marker24936	23	3	14	10	0.884615	0.115385	0.583333	0.416667	0.301282
Marker24957	19	3	7	11	0.863636	0.136364	0.388889	0.611111	0.474747
Marker24957	17	5	7	11	0.772727	0.227273	0.388889	0.611111	0.383838
Marker25087	18	14	2	24	0.5625	0.4375	0.0769231	0.923077	0.485577
Marker25087	18	14	2	24	0.5625	0.4375	0.0769231	0.923077	0.485577
Marker25108	30	2	17	13	0.9375	0.0625	0.566667	0.433333	0.370833
Marker25118	25	1	15	11	0.961538	0.0384615	0.576923	0.423077	0.384615
Marker25118	24	2	15	11	0.923077	0.0769231	0.576923	0.423077	0.346154
Marker25118	22	2	15	11	0.916667	0.0833333	0.576923	0.423077	0.339744
Marker25118	25	1	15	11	0.961538	0.0384615	0.576923	0.423077	0.384615
Marker25132	19	3	12	12	0.863636	0.136364	0.5	0.5	0.363636
Marker25146	23	3	17	13	0.884615	0.115385	0.566667	0.433333	0.317948
Marker25146	23	3	17	13	0.884615	0.115385	0.566667	0.433333	0.317948
Marker25192	19	5	3	13	0.791667	0.208333	0.1875	0.8125	0.604167
Marker25192	19	3	3	13	0.863636	0.136364	0.1875	0.8125	0.676136
Marker25192	22	2	3	13	0.916667	0.0833333	0.1875	0.8125	0.729167
Marker25192	21	3	3	13	0.875	0.125	0.1875	0.8125	0.6875
Marker25192	23	1	3	13	0.958333	0.0416667	0.1875	0.8125	0.770833
Marker25203	19	7	12	16	0.730769	0.269231	0.428571	0.571429	0.302198
Marker25203	19	7	12	16	0.730769	0.269231	0.428571	0.571429	0.302198
Marker25230	23	3	13	13	0.884615	0.115385	0.5	0.5	0.384615
Marker25230	21	5	13	13	0.807692	0.192308	0.5	0.5	0.307692
Marker25237	27	5	13	19	0.84375	0.15625	0.40625	0.59375	0.4375
Marker25258	30	2	16	14	0.9375	0.0625	0.533333	0.466667	0.404167
Marker25258	27	5	16	14	0.84375	0.15625	0.533333	0.466667	0.310417
Marker25262	21	3	13	11	0.875	0.125	0.541667	0.458333	0.333333
Marker25262	23	1	13	11	0.958333	0.0416667	0.541667	0.458333	0.416666
Marker25262	22	2	13	11	0.916667	0.0833333	0.541667	0.458333	0.375
Marker25262	21	3	13	11	0.875	0.125	0.541667	0.458333	0.333333
Marker25281	13	3	6	10	0.8125	0.1875	0.375	0.625	0.4375
Marker25281	14	2	6	10	0.875	0.125	0.375	0.625	0.5
Marker25281	13	3	6	10	0.8125	0.1875	0.375	0.625	0.4375
Marker25281	14	2	6	10	0.875	0.125	0.375	0.625	0.5
Marker25281	12	4	6	10	0.75	0.25	0.375	0.625	0.375
Marker25281	12	4	6	10	0.75	0.25	0.375	0.625	0.375
Marker25290	14	2	12	10	0.875	0.125	0.545455	0.454545	0.329545
Marker25330	15	3	12	14	0.833333	0.166667	0.461538	0.538462	0.371795
Marker25330	15	3	12	14	0.833333	0.166667	0.461538	0.538462	0.371795
Marker25332	23	3	14	12	0.884615	0.115385	0.538462	0.461538	0.346153
Marker25332	24	2	14	12	0.923077	0.0769231	0.538462	0.461538	0.384615
Marker25357	14	2	10	12	0.875	0.125	0.454545	0.545455	0.420455
Marker25357	13	3	10	12	0.8125	0.1875	0.454545	0.545455	0.357955
Marker25416	23	1	14	8	0.958333	0.0416667	0.636364	0.363636	0.321969
Marker25454	27	3	12	10	0.9	0.1	0.545455	0.454545	0.354545
Marker25472	27	3	15	13	0.9	0.1	0.535714	0.464286	0.364286
Marker25472	27	3	15	13	0.9	0.1	0.535714	0.464286	0.364286
Marker25486	31	1	21	11	0.96875	0.03125	0.65625	0.34375	0.3125
Marker25497	13	1	9	13	0.928571	0.0714286	0.409091	0.590909	0.51948
Marker25497	13	1	9	13	0.928571	0.0714286	0.409091	0.590909	0.51948
Marker25502	23	3	13	11	0.884615	0.115385	0.541667	0.458333	0.342948
Marker25502	23	3	13	11	0.884615	0.115385	0.541667	0.458333	0.342948
Marker25508	26	2	13	11	0.928571	0.0714286	0.541667	0.458333	0.386904
Marker25508	26	2	13	11	0.928571	0.0714286	0.541667	0.458333	0.386904
Marker25512	28	4	18	14	0.875	0.125	0.5625	0.4375	0.3125
Marker25512	29	3	18	14	0.90625	0.09375	0.5625	0.4375	0.34375
Marker25538	14	2	9	11	0.875	0.125	0.45	0.55	0.425
Marker25538	14	2	9	11	0.875	0.125	0.45	0.55	0.425
Marker25605	19	3	9	13	0.863636	0.136364	0.409091	0.590909	0.454545
Marker25605	20	4	9	13	0.833333	0.166667	0.409091	0.590909	0.424242
Marker25616	20	2	17	15	0.909091	0.0909091	0.53125	0.46875	0.377841
Marker25629	20	2	17	11	0.909091	0.0909091	0.607143	0.392857	0.301948
Marker25629	21	1	17	11	0.954545	0.0454545	0.607143	0.392857	0.347402
Marker25709	20	4	5	11	0.833333	0.166667	0.3125	0.6875	0.520833
Marker25709	22	4	5	11	0.846154	0.153846	0.3125	0.6875	0.533654
Marker25740	12	2	9	13	0.857143	0.142857	0.409091	0.590909	0.448052
Marker25740	12	2	9	13	0.857143	0.142857	0.409091	0.590909	0.448052
Marker25766	25	1	9	13	0.961538	0.0384615	0.409091	0.590909	0.552447
Marker25766	25	1	9	13	0.961538	0.0384615	0.409091	0.590909	0.552447
Marker25766	23	3	9	13	0.884615	0.115385	0.409091	0.590909	0.475524
Marker25822	19	1	12	8	0.95	0.05	0.6	0.4	0.35
Marker25832	21	1	15	13	0.954545	0.0454545	0.535714	0.464286	0.418831
Marker25832	21	1	15	13	0.954545	0.0454545	0.535714	0.464286	0.418831
Marker25890	29	3	11	11	0.90625	0.09375	0.5	0.5	0.40625
Marker25890	28	4	11	11	0.875	0.125	0.5	0.5	0.375
Marker25890	31	1	11	11	0.96875	0.03125	0.5	0.5	0.46875
Marker25890	28	4	11	11	0.875	0.125	0.5	0.5	0.375
Marker25963	31	1	14	18	0.96875	0.03125	0.4375	0.5625	0.53125
Marker25963	30	2	14	18	0.9375	0.0625	0.4375	0.5625	0.5
Marker25963	28	4	14	18	0.875	0.125	0.4375	0.5625	0.4375
Marker26007	15	3	11	13	0.833333	0.166667	0.458333	0.541667	0.375
Marker26168	14	4	8	16	0.777778	0.222222	0.333333	0.666667	0.444445
Marker26168	13	5	8	16	0.722222	0.277778	0.333333	0.666667	0.388889
Marker26171	29	1	15	17	0.966667	0.0333333	0.46875	0.53125	0.497917
Marker26175	22	2	16	10	0.916667	0.0833333	0.615385	0.384615	0.301282
Marker26175	22	2	16	10	0.916667	0.0833333	0.615385	0.384615	0.301282
Marker26208	23	1	5	3	0.958333	0.0416667	0.625	0.375	0.333333
Marker26216	28	4	18	14	0.875	0.125	0.5625	0.4375	0.3125
Marker26260	31	1	21	11	0.96875	0.03125	0.65625	0.34375	0.3125
Marker26266	23	1	13	15	0.958333	0.0416667	0.464286	0.535714	0.494047
Marker26266	20	4	13	15	0.833333	0.166667	0.464286	0.535714	0.369047
Marker26266	21	3	13	15	0.875	0.125	0.464286	0.535714	0.410714
Marker26277	27	1	16	10	0.964286	0.0357143	0.615385	0.384615	0.348901
Marker26277	29	1	16	10	0.966667	0.0333333	0.615385	0.384615	0.351282
Marker26277	29	1	16	10	0.966667	0.0333333	0.615385	0.384615	0.351282
Marker26302	20	10	4	14	0.666667	0.333333	0.222222	0.777778	0.444445
Marker26302	19	11	4	14	0.633333	0.366667	0.222222	0.777778	0.411111
Marker26302	24	6	4	14	0.8	0.2	0.222222	0.777778	0.577778
Marker26321	25	7	10	12	0.78125	0.21875	0.454545	0.545455	0.326705
Marker26321	25	7	10	12	0.78125	0.21875	0.454545	0.545455	0.326705
Marker26358	30	2	15	11	0.9375	0.0625	0.576923	0.423077	0.360577
Marker26389	21	3	12	14	0.875	0.125	0.461538	0.538462	0.413462
Marker26389	21	3	12	14	0.875	0.125	0.461538	0.538462	0.413462
Marker26389	19	5	12	14	0.791667	0.208333	0.461538	0.538462	0.330129
Marker26389	20	4	12	14	0.833333	0.166667	0.461538	0.538462	0.371795
Marker26429	17	1	17	13	0.944444	0.0555556	0.566667	0.433333	0.377777
Marker26429	17	1	17	13	0.944444	0.0555556	0.566667	0.433333	0.377777
Marker26455	31	1	18	14	0.96875	0.03125	0.5625	0.4375	0.40625
Marker26467	15	1	10	14	0.9375	0.0625	0.416667	0.583333	0.520833
Marker26467	12	4	10	14	0.75	0.25	0.416667	0.583333	0.333333
Marker26473	25	3	9	13	0.892857	0.107143	0.409091	0.590909	0.483766
Marker26473	26	4	9	13	0.866667	0.133333	0.409091	0.590909	0.457576
Marker26513	25	3	6	8	0.892857	0.107143	0.428571	0.571429	0.464286
Marker26513	23	5	6	8	0.821429	0.178571	0.428571	0.571429	0.392858
Marker26513	23	5	6	8	0.821429	0.178571	0.428571	0.571429	0.392858
Marker26513	25	3	6	8	0.892857	0.107143	0.428571	0.571429	0.464286
Marker26517	24	6	8	14	0.8	0.2	0.363636	0.636364	0.436364
Marker26567	18	2	14	10	0.9	0.1	0.583333	0.416667	0.316667
Marker26605	29	1	14	8	0.966667	0.0333333	0.636364	0.363636	0.330303
Marker26611	24	2	14	16	0.923077	0.0769231	0.466667	0.533333	0.45641
Marker26611	21	3	14	16	0.875	0.125	0.466667	0.533333	0.408333
Marker26686	20	2	12	10	0.909091	0.0909091	0.545455	0.454545	0.363636
Marker26754	26	4	14	12	0.866667	0.133333	0.538462	0.461538	0.328205
Marker26754	28	2	14	12	0.933333	0.0666667	0.538462	0.461538	0.394871
Marker26754	28	2	14	12	0.933333	0.0666667	0.538462	0.461538	0.394871
Marker26760	25	1	18	10	0.961538	0.0384615	0.642857	0.357143	0.318681
Marker26768	23	1	12	8	0.958333	0.0416667	0.6	0.4	0.358333
Marker26782	16	2	14	12	0.888889	0.111111	0.538462	0.461538	0.350427
Marker26786	11	3	10	12	0.785714	0.214286	0.454545	0.545455	0.331169
Marker26820	17	3	14	12	0.85	0.15	0.538462	0.461538	0.311538
Marker26953	25	1	8	14	0.961538	0.0384615	0.363636	0.636364	0.597902
Marker26986	23	1	8	12	0.958333	0.0416667	0.4	0.6	0.558333
Marker26986	23	1	8	12	0.958333	0.0416667	0.4	0.6	0.558333
Marker26986	17	7	8	12	0.708333	0.291667	0.4	0.6	0.308333
Marker27003	21	7	6	10	0.75	0.25	0.375	0.625	0.375
Marker27003	24	4	6	10	0.857143	0.142857	0.375	0.625	0.482143
Marker27003	24	4	6	10	0.857143	0.142857	0.375	0.625	0.482143
Marker27003	25	3	6	10	0.892857	0.107143	0.375	0.625	0.517857
Marker27030	21	1	12	10	0.954545	0.0454545	0.545455	0.454545	0.40909
Marker27030	21	1	12	10	0.954545	0.0454545	0.545455	0.454545	0.40909
Marker27048	20	4	9	9	0.833333	0.166667	0.5	0.5	0.333333
Marker27048	27	1	9	9	0.964286	0.0357143	0.5	0.5	0.464286
Marker27092	23	7	13	15	0.766667	0.233333	0.464286	0.535714	0.302381
Marker27092	25	5	13	15	0.833333	0.166667	0.464286	0.535714	0.369047
Marker27114	21	3	17	13	0.875	0.125	0.566667	0.433333	0.308333
Marker27114	22	2	17	13	0.916667	0.0833333	0.566667	0.433333	0.35
Marker27167	24	4	12	16	0.857143	0.142857	0.428571	0.571429	0.428572
Marker27176	30	2	13	19	0.9375	0.0625	0.40625	0.59375	0.53125
Marker27176	30	2	13	19	0.9375	0.0625	0.40625	0.59375	0.53125
Marker27181	26	2	14	16	0.928571	0.0714286	0.466667	0.533333	0.461904
Marker27263	16	2	11	9	0.888889	0.111111	0.55	0.45	0.338889
Marker27263	16	2	11	9	0.888889	0.111111	0.55	0.45	0.338889
Marker27300	16	2	9	15	0.888889	0.111111	0.375	0.625	0.513889
Marker27300	14	4	9	15	0.777778	0.222222	0.375	0.625	0.402778
Marker27308	25	1	17	9	0.961538	0.0384615	0.653846	0.346154	0.307692
Marker27356	18	4	10	12	0.818182	0.181818	0.454545	0.545455	0.363637
Marker27356	21	3	10	12	0.875	0.125	0.454545	0.545455	0.420455
Marker27358	25	1	17	11	0.961538	0.0384615	0.607143	0.392857	0.354395
Marker27376	25	1	15	9	0.961538	0.0384615	0.625	0.375	0.336538
Marker27376	25	1	15	9	0.961538	0.0384615	0.625	0.375	0.336538
Marker27391	25	1	16	10	0.961538	0.0384615	0.615385	0.384615	0.346153
Marker27422	23	3	15	11	0.884615	0.115385	0.576923	0.423077	0.307692
Marker27426	24	2	6	4	0.923077	0.0769231	0.6	0.4	0.323077
Marker27449	24	2	8	8	0.923077	0.0769231	0.5	0.5	0.423077
Marker27449	21	5	8	8	0.807692	0.192308	0.5	0.5	0.307692
Marker27450	23	1	15	11	0.958333	0.0416667	0.576923	0.423077	0.38141
Marker27464	20	4	6	6	0.833333	0.166667	0.5	0.5	0.333333
Marker27464	22	2	6	6	0.916667	0.0833333	0.5	0.5	0.416667
Marker27464	22	2	6	6	0.916667	0.0833333	0.5	0.5	0.416667
Marker27486	18	4	4	14	0.818182	0.181818	0.222222	0.777778	0.59596
Marker27486	19	3	4	14	0.863636	0.136364	0.222222	0.777778	0.641414
Marker27486	19	3	4	14	0.863636	0.136364	0.222222	0.777778	0.641414
Marker27486	14	8	4	14	0.636364	0.363636	0.222222	0.777778	0.414142
Marker27486	14	8	4	14	0.636364	0.363636	0.222222	0.777778	0.414142
Marker27521	29	1	12	18	0.966667	0.0333333	0.4	0.6	0.566667
Marker27521	27	3	12	18	0.9	0.1	0.4	0.6	0.5
Marker27565	31	1	6	12	0.96875	0.03125	0.333333	0.666667	0.635417
Marker27612	16	2	9	9	0.888889	0.111111	0.5	0.5	0.388889
Marker27612	15	3	9	9	0.833333	0.166667	0.5	0.5	0.333333
Marker27656	23	3	8	6	0.884615	0.115385	0.571429	0.428571	0.313186
Marker27656	23	3	8	6	0.884615	0.115385	0.571429	0.428571	0.313186
Marker27729	18	2	11	9	0.9	0.1	0.55	0.45	0.35
Marker27738	23	3	7	9	0.884615	0.115385	0.4375	0.5625	0.447115
Marker27755	10	2	10	12	0.833333	0.166667	0.454545	0.545455	0.378788
Marker27769	21	1	9	13	0.954545	0.0454545	0.409091	0.590909	0.545454
Marker27828	22	6	5	19	0.785714	0.214286	0.208333	0.791667	0.577381
Marker27828	16	10	5	19	0.615385	0.384615	0.208333	0.791667	0.407052
Marker27836	25	3	13	13	0.892857	0.107143	0.5	0.5	0.392857
Marker27836	25	3	13	13	0.892857	0.107143	0.5	0.5	0.392857
Marker27836	23	5	13	13	0.821429	0.178571	0.5	0.5	0.321429
Marker27892	17	3	16	14	0.85	0.15	0.533333	0.466667	0.316667
Marker27892	18	2	16	14	0.9	0.1	0.533333	0.466667	0.366667
Marker27892	17	3	16	14	0.85	0.15	0.533333	0.466667	0.316667
Marker27892	17	3	16	14	0.85	0.15	0.533333	0.466667	0.316667
Marker27898	31	1	19	13	0.96875	0.03125	0.59375	0.40625	0.375
Marker2797	29	1	16	12	0.966667	0.0333333	0.571429	0.428571	0.395238
Marker2797	29	1	16	12	0.966667	0.0333333	0.571429	0.428571	0.395238
Marker2797	27	3	16	12	0.9	0.1	0.571429	0.428571	0.328571
Marker27995	20	4	8	8	0.833333	0.166667	0.5	0.5	0.333333
Marker27995	21	3	8	8	0.875	0.125	0.5	0.5	0.375
Marker28025	21	1	11	7	0.954545	0.0454545	0.611111	0.388889	0.343434
Marker28026	25	3	8	14	0.892857	0.107143	0.363636	0.636364	0.529221
Marker28026	21	5	8	14	0.807692	0.192308	0.363636	0.636364	0.444056
Marker28026	20	8	8	14	0.714286	0.285714	0.363636	0.636364	0.35065
Marker28041	16	6	10	14	0.727273	0.272727	0.416667	0.583333	0.310606
Marker28041	17	3	10	14	0.85	0.15	0.416667	0.583333	0.433333
Marker28080	15	1	10	6	0.9375	0.0625	0.625	0.375	0.3125
Marker28087	25	3	16	16	0.892857	0.107143	0.5	0.5	0.392857
Marker28087	29	1	16	16	0.966667	0.0333333	0.5	0.5	0.466667
Marker2811	28	4	18	14	0.875	0.125	0.5625	0.4375	0.3125
Marker2811	31	1	18	14	0.96875	0.03125	0.5625	0.4375	0.40625
Marker28124	8	2	11	13	0.8	0.2	0.458333	0.541667	0.341667
Marker28162	21	1	12	8	0.954545	0.0454545	0.6	0.4	0.354545
Marker28162	21	1	12	8	0.954545	0.0454545	0.6	0.4	0.354545
Marker28164	26	2	11	9	0.928571	0.0714286	0.55	0.45	0.378571
Marker28164	26	2	11	9	0.928571	0.0714286	0.55	0.45	0.378571
Marker28164	26	2	11	9	0.928571	0.0714286	0.55	0.45	0.378571
Marker28164	27	1	11	9	0.964286	0.0357143	0.55	0.45	0.414286
Marker28169	23	3	8	6	0.884615	0.115385	0.571429	0.428571	0.313186
Marker28250	17	3	6	8	0.85	0.15	0.428571	0.571429	0.421429
Marker28250	18	2	6	8	0.9	0.1	0.428571	0.571429	0.471429
Marker28250	18	2	6	8	0.9	0.1	0.428571	0.571429	0.471429
Marker28250	17	3	6	8	0.85	0.15	0.428571	0.571429	0.421429
Marker28263	16	2	10	10	0.888889	0.111111	0.5	0.5	0.388889
Marker28264	18	10	8	22	0.642857	0.357143	0.266667	0.733333	0.37619
Marker28264	17	11	8	22	0.607143	0.392857	0.266667	0.733333	0.340476
Marker2830	28	4	17	15	0.875	0.125	0.53125	0.46875	0.34375
Marker2830	28	4	17	15	0.875	0.125	0.53125	0.46875	0.34375
Marker2830	28	4	17	15	0.875	0.125	0.53125	0.46875	0.34375
Marker28322	21	1	19	11	0.954545	0.0454545	0.633333	0.366667	0.321212
Marker28338	21	3	5	11	0.875	0.125	0.3125	0.6875	0.5625
Marker28338	21	3	5	11	0.875	0.125	0.3125	0.6875	0.5625
Marker28338	21	3	5	11	0.875	0.125	0.3125	0.6875	0.5625
Marker2835	30	2	19	13	0.9375	0.0625	0.59375	0.40625	0.34375
Marker2835	29	3	19	13	0.90625	0.09375	0.59375	0.40625	0.3125
Marker28352	31	1	15	13	0.96875	0.03125	0.535714	0.464286	0.433036
Marker28382	20	6	12	14	0.769231	0.230769	0.461538	0.538462	0.307693
Marker28382	22	4	12	14	0.846154	0.153846	0.461538	0.538462	0.384616
Marker28384	23	3	11	19	0.884615	0.115385	0.366667	0.633333	0.517948
Marker28384	19	7	11	19	0.730769	0.269231	0.366667	0.633333	0.364102
Marker28384	19	7	11	19	0.730769	0.269231	0.366667	0.633333	0.364102
Marker28400	26	4	8	12	0.866667	0.133333	0.4	0.6	0.466667
Marker28400	22	8	8	12	0.733333	0.266667	0.4	0.6	0.333333
Marker2849	28	4	17	15	0.875	0.125	0.53125	0.46875	0.34375
Marker2849	28	4	17	15	0.875	0.125	0.53125	0.46875	0.34375
Marker28571	23	3	15	11	0.884615	0.115385	0.576923	0.423077	0.307692
Marker28571	23	3	15	11	0.884615	0.115385	0.576923	0.423077	0.307692
Marker28577	28	2	5	3	0.933333	0.0666667	0.625	0.375	0.308333
Marker28589	25	1	13	7	0.961538	0.0384615	0.65	0.35	0.311538
Marker28668	15	1	9	17	0.9375	0.0625	0.346154	0.653846	0.591346
Marker28684	16	2	9	15	0.888889	0.111111	0.375	0.625	0.513889
Marker28684	14	4	9	15	0.777778	0.222222	0.375	0.625	0.402778
Marker28713	25	3	2	8	0.892857	0.107143	0.2	0.8	0.692857
Marker28713	23	5	2	8	0.821429	0.178571	0.2	0.8	0.621429
Marker28713	26	2	2	8	0.928571	0.0714286	0.2	0.8	0.728571
Marker28713	25	3	2	8	0.892857	0.107143	0.2	0.8	0.692857
Marker28713	23	5	2	8	0.821429	0.178571	0.2	0.8	0.621429
Marker28803	20	2	8	6	0.909091	0.0909091	0.571429	0.428571	0.337662
Marker28803	18	2	8	6	0.9	0.1	0.571429	0.428571	0.328571
Marker28814	16	8	2	16	0.666667	0.333333	0.111111	0.888889	0.555556
Marker28814	21	3	2	16	0.875	0.125	0.111111	0.888889	0.763889
Marker28814	16	8	2	16	0.666667	0.333333	0.111111	0.888889	0.555556
Marker2892	30	2	8	24	0.9375	0.0625	0.25	0.75	0.6875
Marker2892	22	10	8	24	0.6875	0.3125	0.25	0.75	0.4375
Marker2892	29	3	8	24	0.90625	0.09375	0.25	0.75	0.65625
Marker2892	23	9	8	24	0.71875	0.28125	0.25	0.75	0.46875
Marker2892	18	12	8	24	0.6	0.4	0.25	0.75	0.35
Marker28958	23	3	11	21	0.884615	0.115385	0.34375	0.65625	0.540865
Marker28981	24	2	14	14	0.923077	0.0769231	0.5	0.5	0.423077
Marker28990	23	1	7	13	0.958333	0.0416667	0.35	0.65	0.608333
Marker28990	16	8	7	13	0.666667	0.333333	0.35	0.65	0.316667
Marker28990	19	5	7	13	0.791667	0.208333	0.35	0.65	0.441667
Marker28990	23	1	7	13	0.958333	0.0416667	0.35	0.65	0.608333
Marker29034	16	2	13	13	0.888889	0.111111	0.5	0.5	0.388889
Marker29034	16	2	13	13	0.888889	0.111111	0.5	0.5	0.388889
Marker29045	27	3	5	17	0.9	0.1	0.227273	0.772727	0.672727
Marker29045	20	10	5	17	0.666667	0.333333	0.227273	0.772727	0.439394
Marker29045	25	5	5	17	0.833333	0.166667	0.227273	0.772727	0.60606
Marker29047	13	1	9	11	0.928571	0.0714286	0.45	0.55	0.478571
Marker29047	11	3	9	11	0.785714	0.214286	0.45	0.55	0.335714
Marker29047	12	2	9	11	0.857143	0.142857	0.45	0.55	0.407143
Marker29070	21	5	6	10	0.807692	0.192308	0.375	0.625	0.432692
Marker29070	23	3	6	10	0.884615	0.115385	0.375	0.625	0.509615
Marker29070	24	2	6	10	0.923077	0.0769231	0.375	0.625	0.548077
Marker29070	19	7	6	10	0.730769	0.269231	0.375	0.625	0.355769
Marker29073	12	2	3	19	0.857143	0.142857	0.136364	0.863636	0.720779
Marker29073	14	2	3	19	0.875	0.125	0.136364	0.863636	0.738636
Marker29073	14	2	3	19	0.875	0.125	0.136364	0.863636	0.738636
Marker29073	14	2	3	19	0.875	0.125	0.136364	0.863636	0.738636
Marker29073	14	2	3	19	0.875	0.125	0.136364	0.863636	0.738636
Marker29073	12	4	3	19	0.75	0.25	0.136364	0.863636	0.613636
Marker29113	19	5	8	18	0.791667	0.208333	0.307692	0.692308	0.483975
Marker29113	21	3	8	18	0.875	0.125	0.307692	0.692308	0.567308
Marker29113	18	6	8	18	0.75	0.25	0.307692	0.692308	0.442308
Marker29127	25	3	13	9	0.892857	0.107143	0.590909	0.409091	0.301948
Marker29127	25	3	13	9	0.892857	0.107143	0.590909	0.409091	0.301948
Marker29190	20	2	9	7	0.909091	0.0909091	0.5625	0.4375	0.346591
Marker29190	19	3	9	7	0.863636	0.136364	0.5625	0.4375	0.301136
Marker29190	20	2	9	7	0.909091	0.0909091	0.5625	0.4375	0.346591
Marker29190	20	2	9	7	0.909091	0.0909091	0.5625	0.4375	0.346591
Marker29190	20	2	9	7	0.909091	0.0909091	0.5625	0.4375	0.346591
Marker29191	17	1	12	8	0.944444	0.0555556	0.6	0.4	0.344444
Marker29244	20	4	8	16	0.833333	0.166667	0.333333	0.666667	0.5
Marker29244	16	8	8	16	0.666667	0.333333	0.333333	0.666667	0.333334
Marker29244	16	8	8	16	0.666667	0.333333	0.333333	0.666667	0.333334
Marker29299	20	4	16	16	0.833333	0.166667	0.5	0.5	0.333333
Marker29318	21	1	13	9	0.954545	0.0454545	0.590909	0.409091	0.363636
Marker29327	16	2	16	14	0.888889	0.111111	0.533333	0.466667	0.355556
Marker29335	19	3	9	7	0.863636	0.136364	0.5625	0.4375	0.301136
Marker29335	20	2	9	7	0.909091	0.0909091	0.5625	0.4375	0.346591
Marker29335	19	3	9	7	0.863636	0.136364	0.5625	0.4375	0.301136
Marker29349	17	5	6	8	0.772727	0.227273	0.428571	0.571429	0.344156
Marker29377	16	8	4	10	0.666667	0.333333	0.285714	0.714286	0.380953
Marker29377	17	7	4	10	0.708333	0.291667	0.285714	0.714286	0.422619
Marker29380	24	2	4	4	0.923077	0.0769231	0.5	0.5	0.423077
Marker29396	27	5	13	19	0.84375	0.15625	0.40625	0.59375	0.4375
Marker29396	29	3	13	19	0.90625	0.09375	0.40625	0.59375	0.5
Marker29396	31	1	13	19	0.96875	0.03125	0.40625	0.59375	0.5625
Marker29396	26	6	13	19	0.8125	0.1875	0.40625	0.59375	0.40625
Marker29418	22	4	12	14	0.846154	0.153846	0.461538	0.538462	0.384616
Marker29418	18	4	12	14	0.818182	0.181818	0.461538	0.538462	0.356644
Marker29418	23	3	12	14	0.884615	0.115385	0.461538	0.538462	0.423077
Marker29418	22	4	12	14	0.846154	0.153846	0.461538	0.538462	0.384616
Marker29427	21	9	10	18	0.7	0.3	0.357143	0.642857	0.342857
Marker29427	29	1	10	18	0.966667	0.0333333	0.357143	0.642857	0.609524
Marker29427	22	8	10	18	0.733333	0.266667	0.357143	0.642857	0.37619
Marker29427	28	2	10	18	0.933333	0.0666667	0.357143	0.642857	0.57619
Marker29445	16	4	9	11	0.8	0.2	0.45	0.55	0.35
Marker29445	17	3	9	11	0.85	0.15	0.45	0.55	0.4
Marker29445	17	3	9	11	0.85	0.15	0.45	0.55	0.4
Marker29454	27	3	17	15	0.9	0.1	0.53125	0.46875	0.36875
Marker29468	11	3	11	15	0.785714	0.214286	0.423077	0.576923	0.362637
Marker29468	12	2	11	15	0.857143	0.142857	0.423077	0.576923	0.434066
Marker29481	29	3	14	10	0.90625	0.09375	0.583333	0.416667	0.322917
Marker29561	29	1	11	7	0.966667	0.0333333	0.611111	0.388889	0.355556
Marker29561	28	2	11	7	0.933333	0.0666667	0.611111	0.388889	0.322222
Marker29567	25	5	13	13	0.833333	0.166667	0.5	0.5	0.333333
Marker29573	29	3	14	18	0.90625	0.09375	0.4375	0.5625	0.46875
Marker29573	29	3	14	18	0.90625	0.09375	0.4375	0.5625	0.46875
Marker29573	29	3	14	18	0.90625	0.09375	0.4375	0.5625	0.46875
Marker29573	29	3	14	18	0.90625	0.09375	0.4375	0.5625	0.46875
Marker29574	23	3	10	8	0.884615	0.115385	0.555556	0.444444	0.329059
Marker29609	23	1	7	9	0.958333	0.0416667	0.4375	0.5625	0.520833
Marker29622	24	2	7	5	0.923077	0.0769231	0.583333	0.416667	0.339744
Marker29622	22	2	7	5	0.916667	0.0833333	0.583333	0.416667	0.333334
Marker29626	27	3	10	10	0.9	0.1	0.5	0.5	0.4
Marker29626	29	1	10	10	0.966667	0.0333333	0.5	0.5	0.466667
Marker29626	28	2	10	10	0.933333	0.0666667	0.5	0.5	0.433333
Marker29671	20	2	8	10	0.909091	0.0909091	0.444444	0.555556	0.464647
Marker29671	20	2	8	10	0.909091	0.0909091	0.444444	0.555556	0.464647
Marker29671	19	3	8	10	0.863636	0.136364	0.444444	0.555556	0.419192
Marker29671	20	2	8	10	0.909091	0.0909091	0.444444	0.555556	0.464647
Marker29671	20	2	8	10	0.909091	0.0909091	0.444444	0.555556	0.464647
Marker29753	22	6	9	11	0.785714	0.214286	0.45	0.55	0.335714
Marker29767	15	3	8	10	0.833333	0.166667	0.444444	0.555556	0.388889
Marker29782	21	1	12	10	0.954545	0.0454545	0.545455	0.454545	0.40909
Marker29783	16	2	12	10	0.888889	0.111111	0.545455	0.454545	0.343434
Marker29783	16	2	12	10	0.888889	0.111111	0.545455	0.454545	0.343434
Marker29784	18	2	8	10	0.9	0.1	0.444444	0.555556	0.455556
Marker29784	15	5	8	10	0.75	0.25	0.444444	0.555556	0.305556
Marker29784	15	5	8	10	0.75	0.25	0.444444	0.555556	0.305556
Marker29784	15	5	8	10	0.75	0.25	0.444444	0.555556	0.305556
Marker29897	19	3	10	8	0.863636	0.136364	0.555556	0.444444	0.30808
Marker29917	27	1	16	10	0.964286	0.0357143	0.615385	0.384615	0.348901
Marker29917	26	2	16	10	0.928571	0.0714286	0.615385	0.384615	0.313186
Marker29917	26	2	16	10	0.928571	0.0714286	0.615385	0.384615	0.313186
Marker29923	29	3	19	13	0.90625	0.09375	0.59375	0.40625	0.3125
Marker30018	26	2	6	8	0.928571	0.0714286	0.428571	0.571429	0.5
Marker30018	23	5	6	8	0.821429	0.178571	0.428571	0.571429	0.392858
Marker30018	21	7	6	8	0.75	0.25	0.428571	0.571429	0.321429
Marker30079	25	3	13	11	0.892857	0.107143	0.541667	0.458333	0.35119
Marker30095	26	2	12	10	0.928571	0.0714286	0.545455	0.454545	0.383116
Marker30148	29	3	12	8	0.90625	0.09375	0.6	0.4	0.30625
Marker30148	31	1	12	8	0.96875	0.03125	0.6	0.4	0.36875
Marker301511	17	1	6	10	0.944444	0.0555556	0.375	0.625	0.569444
Marker30154	15	9	1	9	0.625	0.375	0.1	0.9	0.525
Marker30154	24	2	1	9	0.923077	0.0769231	0.1	0.9	0.823077
Marker30154	17	9	1	9	0.653846	0.346154	0.1	0.9	0.553846
Marker30154	25	1	1	9	0.961538	0.0384615	0.1	0.9	0.861538
Marker30154	11	15	1	9	0.423077	0.576923	0.1	0.9	0.323077
Marker30162	21	1	8	6	0.954545	0.0454545	0.571429	0.428571	0.383116
Marker30243	22	2	8	14	0.916667	0.0833333	0.363636	0.636364	0.553031
Marker30243	22	2	8	14	0.916667	0.0833333	0.363636	0.636364	0.553031
Marker30243	15	7	8	14	0.681818	0.318182	0.363636	0.636364	0.318182
Marker30252	27	3	7	17	0.9	0.1	0.291667	0.708333	0.608333
Marker30252	27	3	7	17	0.9	0.1	0.291667	0.708333	0.608333
Marker30252	25	3	7	17	0.892857	0.107143	0.291667	0.708333	0.60119
Marker30252	27	1	7	17	0.964286	0.0357143	0.291667	0.708333	0.672619
Marker30277	25	7	14	16	0.78125	0.21875	0.466667	0.533333	0.314583
Marker30277	25	7	14	16	0.78125	0.21875	0.466667	0.533333	0.314583
Marker30301	25	1	11	9	0.961538	0.0384615	0.55	0.45	0.411538
Marker30301	25	1	11	9	0.961538	0.0384615	0.55	0.45	0.411538
Marker30315	31	1	14	18	0.96875	0.03125	0.4375	0.5625	0.53125
Marker30325	17	1	14	8	0.944444	0.0555556	0.636364	0.363636	0.30808
Marker30372	23	1	10	6	0.958333	0.0416667	0.625	0.375	0.333333
Marker30372	23	1	10	6	0.958333	0.0416667	0.625	0.375	0.333333
Marker30385	18	2	5	11	0.9	0.1	0.3125	0.6875	0.5875
Marker30385	14	4	5	11	0.777778	0.222222	0.3125	0.6875	0.465278
Marker30385	16	4	5	11	0.8	0.2	0.3125	0.6875	0.4875
Marker30385	18	2	5	11	0.9	0.1	0.3125	0.6875	0.5875
Marker30385	13	7	5	11	0.65	0.35	0.3125	0.6875	0.3375
Marker30416	27	3	10	20	0.9	0.1	0.333333	0.666667	0.566667
Marker30416	29	1	10	20	0.966667	0.0333333	0.333333	0.666667	0.633334
Marker30443	23	1	15	13	0.958333	0.0416667	0.535714	0.464286	0.422619
Marker30443	25	3	15	13	0.892857	0.107143	0.535714	0.464286	0.357143
Marker30443	26	2	15	13	0.928571	0.0714286	0.535714	0.464286	0.392857
Marker30449	25	3	10	8	0.892857	0.107143	0.555556	0.444444	0.337301
Marker30494	23	3	12	10	0.884615	0.115385	0.545455	0.454545	0.33916
Marker30494	23	3	12	10	0.884615	0.115385	0.545455	0.454545	0.33916
Marker30528	22	6	14	16	0.785714	0.214286	0.466667	0.533333	0.319047
Marker30528	22	6	14	16	0.785714	0.214286	0.466667	0.533333	0.319047
Marker30528	26	2	14	16	0.928571	0.0714286	0.466667	0.533333	0.461904
Marker30528	22	6	14	16	0.785714	0.214286	0.466667	0.533333	0.319047
Marker30551	16	8	6	22	0.666667	0.333333	0.214286	0.785714	0.452381
Marker30563	26	2	15	11	0.928571	0.0714286	0.576923	0.423077	0.351648
Marker30563	25	3	15	11	0.892857	0.107143	0.576923	0.423077	0.315934
Marker30566	20	6	5	7	0.769231	0.230769	0.416667	0.583333	0.352564
Marker30566	24	2	5	7	0.923077	0.0769231	0.416667	0.583333	0.50641
Marker30566	22	4	5	7	0.846154	0.153846	0.416667	0.583333	0.429487
Marker30566	24	2	5	7	0.923077	0.0769231	0.416667	0.583333	0.50641
Marker30566	20	6	5	7	0.769231	0.230769	0.416667	0.583333	0.352564
Marker30583	15	1	12	10	0.9375	0.0625	0.545455	0.454545	0.392045
Marker30677	20	2	8	6	0.909091	0.0909091	0.571429	0.428571	0.337662
Marker30677	20	2	8	6	0.909091	0.0909091	0.571429	0.428571	0.337662
Marker30789	25	7	4	8	0.78125	0.21875	0.333333	0.666667	0.447917
Marker30789	24	8	4	8	0.75	0.25	0.333333	0.666667	0.416667
Marker30868	11	1	14	10	0.916667	0.0833333	0.583333	0.416667	0.333334
Marker30894	17	1	8	8	0.944444	0.0555556	0.5	0.5	0.444444
Marker30927	18	2	5	7	0.9	0.1	0.416667	0.583333	0.483333
Marker30927	18	2	5	7	0.9	0.1	0.416667	0.583333	0.483333
Marker30957	26	2	6	4	0.928571	0.0714286	0.6	0.4	0.328571
Marker30957	26	2	6	4	0.928571	0.0714286	0.6	0.4	0.328571
Marker30957	26	2	6	4	0.928571	0.0714286	0.6	0.4	0.328571
Marker30957	26	2	6	4	0.928571	0.0714286	0.6	0.4	0.328571
Marker30957	26	2	6	4	0.928571	0.0714286	0.6	0.4	0.328571
Marker30977	29	1	19	11	0.966667	0.0333333	0.633333	0.366667	0.333334
Marker31054	18	6	8	12	0.75	0.25	0.4	0.6	0.35
Marker31054	17	7	8	12	0.708333	0.291667	0.4	0.6	0.308333
Marker31068	9	1	10	12	0.9	0.1	0.454545	0.545455	0.445455
Marker31068	9	1	10	12	0.9	0.1	0.454545	0.545455	0.445455
Marker31068	9	1	10	12	0.9	0.1	0.454545	0.545455	0.445455
Marker31068	9	1	10	12	0.9	0.1	0.454545	0.545455	0.445455
Marker31082	20	2	7	5	0.909091	0.0909091	0.583333	0.416667	0.325758
Marker31082	20	2	7	5	0.909091	0.0909091	0.583333	0.416667	0.325758
Marker31082	20	2	7	5	0.909091	0.0909091	0.583333	0.416667	0.325758
Marker31083	23	1	5	15	0.958333	0.0416667	0.25	0.75	0.708333
Marker31102	15	1	12	8	0.9375	0.0625	0.6	0.4	0.3375
Marker31187	19	3	11	11	0.863636	0.136364	0.5	0.5	0.363636
Marker31190	17	5	8	12	0.772727	0.227273	0.4	0.6	0.372727
Marker31190	17	3	8	12	0.85	0.15	0.4	0.6	0.45
Marker31190	19	1	8	12	0.95	0.05	0.4	0.6	0.55
Marker31190	15	5	8	12	0.75	0.25	0.4	0.6	0.35
Marker31190	17	5	8	12	0.772727	0.227273	0.4	0.6	0.372727
Marker31190	17	5	8	12	0.772727	0.227273	0.4	0.6	0.372727
Marker31190	18	2	8	12	0.9	0.1	0.4	0.6	0.5
Marker31192	27	1	14	10	0.964286	0.0357143	0.583333	0.416667	0.380953
Marker31235	27	1	12	8	0.964286	0.0357143	0.6	0.4	0.364286
Marker31235	26	2	12	8	0.928571	0.0714286	0.6	0.4	0.328571
Marker31235	26	2	12	8	0.928571	0.0714286	0.6	0.4	0.328571
Marker31257	19	3	9	9	0.863636	0.136364	0.5	0.5	0.363636
Marker31273	22	2	12	8	0.916667	0.0833333	0.6	0.4	0.316667
Marker31283	27	1	18	12	0.964286	0.0357143	0.6	0.4	0.364286
Marker31315	17	1	14	8	0.944444	0.0555556	0.636364	0.363636	0.30808
Marker31367	27	3	15	11	0.9	0.1	0.576923	0.423077	0.323077
Marker31375	27	3	12	12	0.9	0.1	0.5	0.5	0.4
Marker31376	21	5	12	12	0.807692	0.192308	0.5	0.5	0.307692
Marker31376	21	1	12	12	0.954545	0.0454545	0.5	0.5	0.454545
Marker31376	23	3	12	12	0.884615	0.115385	0.5	0.5	0.384615
Marker31376	22	4	12	12	0.846154	0.153846	0.5	0.5	0.346154
Marker31399	13	3	13	15	0.8125	0.1875	0.464286	0.535714	0.348214
Marker31399	13	3	13	15	0.8125	0.1875	0.464286	0.535714	0.348214
Marker3142	29	3	19	13	0.90625	0.09375	0.59375	0.40625	0.3125
Marker31450	9	1	15	13	0.9	0.1	0.535714	0.464286	0.364286
Marker31463	20	2	7	5	0.909091	0.0909091	0.583333	0.416667	0.325758
Marker31463	20	2	7	5	0.909091	0.0909091	0.583333	0.416667	0.325758
Marker3148	30	2	19	13	0.9375	0.0625	0.59375	0.40625	0.34375
Marker31561	23	1	11	13	0.958333	0.0416667	0.458333	0.541667	0.5
Marker31561	20	4	11	13	0.833333	0.166667	0.458333	0.541667	0.375
Marker31561	20	6	11	13	0.769231	0.230769	0.458333	0.541667	0.310898
Marker31561	21	5	11	13	0.807692	0.192308	0.458333	0.541667	0.349359
Marker31602	26	4	8	16	0.866667	0.133333	0.333333	0.666667	0.533334
Marker31641	16	2	14	10	0.888889	0.111111	0.583333	0.416667	0.305556
Marker31658	21	3	7	7	0.875	0.125	0.5	0.5	0.375
Marker31658	20	4	7	7	0.833333	0.166667	0.5	0.5	0.333333
Marker31658	22	2	7	7	0.916667	0.0833333	0.5	0.5	0.416667
Marker31658	21	3	7	7	0.875	0.125	0.5	0.5	0.375
Marker31658	20	4	7	7	0.833333	0.166667	0.5	0.5	0.333333
Marker31667	10	2	13	15	0.833333	0.166667	0.464286	0.535714	0.369047
Marker31667	10	2	13	15	0.833333	0.166667	0.464286	0.535714	0.369047
Marker31673	13	1	9	9	0.928571	0.0714286	0.5	0.5	0.428571
Marker31676	23	7	7	11	0.766667	0.233333	0.388889	0.611111	0.377778
Marker31680	22	6	7	13	0.785714	0.214286	0.35	0.65	0.435714
Marker31680	25	3	7	13	0.892857	0.107143	0.35	0.65	0.542857
Marker31680	26	2	7	13	0.928571	0.0714286	0.35	0.65	0.578571
Marker31690	28	2	17	11	0.933333	0.0666667	0.607143	0.392857	0.32619
Marker31698	27	3	13	15	0.9	0.1	0.464286	0.535714	0.435714
Marker31698	28	2	13	15	0.933333	0.0666667	0.464286	0.535714	0.469047
Marker31698	29	1	13	15	0.966667	0.0333333	0.464286	0.535714	0.502381
Marker31704	26	2	9	9	0.928571	0.0714286	0.5	0.5	0.428571
Marker31792	18	2	9	9	0.9	0.1	0.5	0.5	0.4
Marker31792	17	3	9	9	0.85	0.15	0.5	0.5	0.35
Marker31804	31	1	15	15	0.96875	0.03125	0.5	0.5	0.46875
Marker31857	18	2	13	11	0.9	0.1	0.541667	0.458333	0.358333
Marker31857	18	2	13	11	0.9	0.1	0.541667	0.458333	0.358333
Marker31866	26	2	10	16	0.928571	0.0714286	0.384615	0.615385	0.543956
Marker31875	15	3	12	14	0.833333	0.166667	0.461538	0.538462	0.371795
Marker31875	16	2	12	14	0.888889	0.111111	0.461538	0.538462	0.427351
Marker31881	21	1	9	7	0.954545	0.0454545	0.5625	0.4375	0.392045
Marker31885	18	2	13	9	0.9	0.1	0.590909	0.409091	0.309091
Marker31915	25	3	13	13	0.892857	0.107143	0.5	0.5	0.392857
Marker31915	24	4	13	13	0.857143	0.142857	0.5	0.5	0.357143
Marker31926	28	4	18	14	0.875	0.125	0.5625	0.4375	0.3125
Marker31941	17	3	11	11	0.85	0.15	0.5	0.5	0.35
Marker31941	17	3	11	11	0.85	0.15	0.5	0.5	0.35
Marker31942	27	1	11	13	0.964286	0.0357143	0.458333	0.541667	0.505953
Marker31942	23	7	11	13	0.766667	0.233333	0.458333	0.541667	0.308334
Marker31951	19	1	9	5	0.95	0.05	0.642857	0.357143	0.307143
Marker3196	25	5	16	16	0.833333	0.166667	0.5	0.5	0.333333
Marker3196	29	1	16	16	0.966667	0.0333333	0.5	0.5	0.466667
Marker31965	16	2	8	6	0.888889	0.111111	0.571429	0.428571	0.31746
Marker31969	25	1	18	10	0.961538	0.0384615	0.642857	0.357143	0.318681
Marker31977	22	2	6	4	0.916667	0.0833333	0.6	0.4	0.316667
Marker31977	22	2	6	4	0.916667	0.0833333	0.6	0.4	0.316667
Marker31978	15	3	6	10	0.833333	0.166667	0.375	0.625	0.458333
Marker31978	15	3	6	10	0.833333	0.166667	0.375	0.625	0.458333
Marker31978	13	5	6	10	0.722222	0.277778	0.375	0.625	0.347222
Marker31987	16	2	15	15	0.888889	0.111111	0.5	0.5	0.388889
Marker31987	16	2	15	15	0.888889	0.111111	0.5	0.5	0.388889
Marker31987	16	2	15	15	0.888889	0.111111	0.5	0.5	0.388889
Marker31987	16	2	15	15	0.888889	0.111111	0.5	0.5	0.388889
Marker31989	17	5	5	7	0.772727	0.227273	0.416667	0.583333	0.35606
Marker31989	20	2	5	7	0.909091	0.0909091	0.416667	0.583333	0.492424
Marker31989	20	2	5	7	0.909091	0.0909091	0.416667	0.583333	0.492424
Marker31989	20	2	5	7	0.909091	0.0909091	0.416667	0.583333	0.492424
Marker31989	18	4	5	7	0.818182	0.181818	0.416667	0.583333	0.401515
Marker32011	19	1	4	10	0.95	0.05	0.285714	0.714286	0.664286
Marker32050	15	3	11	13	0.833333	0.166667	0.458333	0.541667	0.375
Marker32050	15	3	11	13	0.833333	0.166667	0.458333	0.541667	0.375
Marker32062	20	2	6	6	0.909091	0.0909091	0.5	0.5	0.409091
Marker32062	18	4	6	6	0.818182	0.181818	0.5	0.5	0.318182
Marker32076	19	3	13	11	0.863636	0.136364	0.541667	0.458333	0.321969
Marker32076	21	3	13	11	0.875	0.125	0.541667	0.458333	0.333333
Marker32102	21	3	12	12	0.875	0.125	0.5	0.5	0.375
Marker32102	22	2	12	12	0.916667	0.0833333	0.5	0.5	0.416667
Marker32102	23	1	12	12	0.958333	0.0416667	0.5	0.5	0.458333
Marker32110	24	2	7	13	0.923077	0.0769231	0.35	0.65	0.573077
Marker32111	15	3	7	15	0.833333	0.166667	0.318182	0.681818	0.515151
Marker32111	16	2	7	15	0.888889	0.111111	0.318182	0.681818	0.570707
Marker32116	26	2	13	13	0.928571	0.0714286	0.5	0.5	0.428571
Marker32116	26	2	13	13	0.928571	0.0714286	0.5	0.5	0.428571
Marker32129	26	2	18	12	0.928571	0.0714286	0.6	0.4	0.328571
Marker32135	16	4	7	9	0.8	0.2	0.4375	0.5625	0.3625
Marker32135	18	2	7	9	0.9	0.1	0.4375	0.5625	0.4625
Marker32146	23	5	10	12	0.821429	0.178571	0.454545	0.545455	0.366884
Marker32147	27	3	5	9	0.9	0.1	0.357143	0.642857	0.542857
Marker32147	21	9	5	9	0.7	0.3	0.357143	0.642857	0.342857
Marker32148	10	2	5	15	0.833333	0.166667	0.25	0.75	0.583333
Marker32148	10	2	5	15	0.833333	0.166667	0.25	0.75	0.583333
Marker32148	10	2	5	15	0.833333	0.166667	0.25	0.75	0.583333
Marker3216	29	3	19	13	0.90625	0.09375	0.59375	0.40625	0.3125
Marker32168	20	12	9	21	0.625	0.375	0.3	0.7	0.325
Marker32168	20	12	9	21	0.625	0.375	0.3	0.7	0.325
Marker32168	20	12	9	21	0.625	0.375	0.3	0.7	0.325
Marker32168	20	12	9	21	0.625	0.375	0.3	0.7	0.325
Marker3217	30	2	20	12	0.9375	0.0625	0.625	0.375	0.3125
Marker32174	29	3	9	23	0.90625	0.09375	0.28125	0.71875	0.625
Marker32208	16	2	9	7	0.888889	0.111111	0.5625	0.4375	0.326389
Marker32208	16	2	9	7	0.888889	0.111111	0.5625	0.4375	0.326389
Marker32208	17	1	9	7	0.944444	0.0555556	0.5625	0.4375	0.381944
Marker32227	23	3	6	8	0.884615	0.115385	0.428571	0.571429	0.456044
Marker32233	30	2	19	11	0.9375	0.0625	0.633333	0.366667	0.304167
Marker32234	29	1	13	9	0.966667	0.0333333	0.590909	0.409091	0.375758
Marker32262	22	4	7	13	0.846154	0.153846	0.35	0.65	0.496154
Marker32273	17	1	14	8	0.944444	0.0555556	0.636364	0.363636	0.30808
Marker32317	17	7	7	13	0.708333	0.291667	0.35	0.65	0.358333
Marker32348	18	2	5	7	0.9	0.1	0.416667	0.583333	0.483333
Marker32401	20	4	10	10	0.833333	0.166667	0.5	0.5	0.333333
Marker32401	23	3	10	10	0.884615	0.115385	0.5	0.5	0.384615
Marker32425	27	1	17	11	0.964286	0.0357143	0.607143	0.392857	0.357143
Marker32432	25	3	8	6	0.892857	0.107143	0.571429	0.428571	0.321428
Marker32432	26	2	8	6	0.928571	0.0714286	0.571429	0.428571	0.357142
Marker3247	30	2	15	17	0.9375	0.0625	0.46875	0.53125	0.46875
Marker3251	30	2	16	16	0.9375	0.0625	0.5	0.5	0.4375
Marker32517	29	1	17	11	0.966667	0.0333333	0.607143	0.392857	0.359524
Marker32521	26	2	10	8	0.928571	0.0714286	0.555556	0.444444	0.373015
Marker32534	27	3	11	11	0.9	0.1	0.5	0.5	0.4
Marker32534	26	4	11	11	0.866667	0.133333	0.5	0.5	0.366667
Marker32574	31	1	15	11	0.96875	0.03125	0.576923	0.423077	0.391827
Marker32574	29	3	15	11	0.90625	0.09375	0.576923	0.423077	0.329327
Marker32579	24	2	16	10	0.923077	0.0769231	0.615385	0.384615	0.307692
Marker32579	24	2	16	10	0.923077	0.0769231	0.615385	0.384615	0.307692
Marker32579	23	1	16	10	0.958333	0.0416667	0.615385	0.384615	0.342948
Marker32588	27	1	13	7	0.964286	0.0357143	0.65	0.35	0.314286
Marker32588	27	1	13	7	0.964286	0.0357143	0.65	0.35	0.314286
Marker32594	27	1	14	12	0.964286	0.0357143	0.538462	0.461538	0.425824
Marker32625	19	3	13	13	0.863636	0.136364	0.5	0.5	0.363636
Marker32650	20	4	8	14	0.833333	0.166667	0.363636	0.636364	0.469697
Marker32650	20	4	8	14	0.833333	0.166667	0.363636	0.636364	0.469697
Marker32677	17	1	12	10	0.944444	0.0555556	0.545455	0.454545	0.398989
Marker32677	16	2	12	10	0.888889	0.111111	0.545455	0.454545	0.343434
Marker32733	19	1	16	10	0.95	0.05	0.615385	0.384615	0.334615
Marker32750	21	1	15	11	0.954545	0.0454545	0.576923	0.423077	0.377622
Marker32750	22	2	15	11	0.916667	0.0833333	0.576923	0.423077	0.339744
Marker32818	25	1	15	9	0.961538	0.0384615	0.625	0.375	0.336538
Marker32824	17	1	12	12	0.944444	0.0555556	0.5	0.5	0.444444
Marker32824	15	3	12	12	0.833333	0.166667	0.5	0.5	0.333333
Marker32824	19	1	12	12	0.95	0.05	0.5	0.5	0.45
Marker32824	19	1	12	12	0.95	0.05	0.5	0.5	0.45
Marker32824	17	3	12	12	0.85	0.15	0.5	0.5	0.35
Marker32889	12	2	9	11	0.857143	0.142857	0.45	0.55	0.407143
Marker32915	27	1	10	8	0.964286	0.0357143	0.555556	0.444444	0.40873
Marker32915	28	2	10	8	0.933333	0.0666667	0.555556	0.444444	0.377777
Marker32915	26	2	10	8	0.928571	0.0714286	0.555556	0.444444	0.373015
Marker32923	21	1	14	8	0.954545	0.0454545	0.636364	0.363636	0.318181
Marker32940	22	2	10	8	0.916667	0.0833333	0.555556	0.444444	0.361111
Marker32977	15	1	19	11	0.9375	0.0625	0.633333	0.366667	0.304167
Marker33001	27	1	11	9	0.964286	0.0357143	0.55	0.45	0.414286
Marker33001	26	2	11	9	0.928571	0.0714286	0.55	0.45	0.378571
Marker33007	14	2	11	9	0.875	0.125	0.55	0.45	0.325
Marker33097	24	4	15	13	0.857143	0.142857	0.535714	0.464286	0.321429
Marker33097	26	2	15	13	0.928571	0.0714286	0.535714	0.464286	0.392857
Marker33097	24	4	15	13	0.857143	0.142857	0.535714	0.464286	0.321429
Marker33097	24	4	15	13	0.857143	0.142857	0.535714	0.464286	0.321429
Marker33098	23	1	14	8	0.958333	0.0416667	0.636364	0.363636	0.321969
Marker3312	27	5	15	17	0.84375	0.15625	0.46875	0.53125	0.375
Marker3312	29	3	15	17	0.90625	0.09375	0.46875	0.53125	0.4375
Marker33126	22	2	14	10	0.916667	0.0833333	0.583333	0.416667	0.333334
Marker33178	21	3	10	14	0.875	0.125	0.416667	0.583333	0.458333
Marker33178	20	4	10	14	0.833333	0.166667	0.416667	0.583333	0.416666
Marker33188	20	2	13	13	0.909091	0.0909091	0.5	0.5	0.409091
Marker3319	31	1	13	9	0.96875	0.03125	0.590909	0.409091	0.377841
Marker3319	29	3	13	9	0.90625	0.09375	0.590909	0.409091	0.315341
Marker3319	29	3	13	9	0.90625	0.09375	0.590909	0.409091	0.315341
Marker3319	30	2	13	9	0.9375	0.0625	0.590909	0.409091	0.346591
Marker33221	16	2	9	7	0.888889	0.111111	0.5625	0.4375	0.326389
Marker33223	20	2	4	8	0.909091	0.0909091	0.333333	0.666667	0.575758
Marker33223	20	2	4	8	0.909091	0.0909091	0.333333	0.666667	0.575758
Marker33223	20	2	4	8	0.909091	0.0909091	0.333333	0.666667	0.575758
Marker33227	19	1	16	10	0.95	0.05	0.615385	0.384615	0.334615
Marker33253	21	5	9	21	0.807692	0.192308	0.3	0.7	0.507692
Marker33253	17	9	9	21	0.653846	0.346154	0.3	0.7	0.353846
Marker33261	18	2	13	15	0.9	0.1	0.464286	0.535714	0.435714
Marker33310	24	4	8	10	0.857143	0.142857	0.444444	0.555556	0.412699
Marker33310	23	5	8	10	0.821429	0.178571	0.444444	0.555556	0.376985
Marker33310	22	6	8	10	0.785714	0.214286	0.444444	0.555556	0.34127
Marker33342	24	4	12	16	0.857143	0.142857	0.428571	0.571429	0.428572
Marker33342	25	3	12	16	0.892857	0.107143	0.428571	0.571429	0.464286
Marker33342	22	6	12	16	0.785714	0.214286	0.428571	0.571429	0.357143
Marker33364	12	2	2	18	0.857143	0.142857	0.1	0.9	0.757143
Marker33364	12	2	2	18	0.857143	0.142857	0.1	0.9	0.757143
Marker33364	12	2	2	18	0.857143	0.142857	0.1	0.9	0.757143
Marker33364	8	6	2	18	0.571429	0.428571	0.1	0.9	0.471429
Marker33367	22	2	4	8	0.916667	0.0833333	0.333333	0.666667	0.583334
Marker33389	14	2	9	9	0.875	0.125	0.5	0.5	0.375
Marker33389	14	2	9	9	0.875	0.125	0.5	0.5	0.375
Marker33402	16	4	9	11	0.8	0.2	0.45	0.55	0.35
Marker33402	19	1	9	11	0.95	0.05	0.45	0.55	0.5
Marker33402	16	4	9	11	0.8	0.2	0.45	0.55	0.35
Marker33402	14	4	9	11	0.777778	0.222222	0.45	0.55	0.327778
Marker33416	27	1	15	11	0.964286	0.0357143	0.576923	0.423077	0.387363
Marker33429	20	2	7	9	0.909091	0.0909091	0.4375	0.5625	0.471591
Marker33429	20	2	7	9	0.909091	0.0909091	0.4375	0.5625	0.471591
Marker33457	27	3	10	18	0.9	0.1	0.357143	0.642857	0.542857
Marker33471	18	2	7	5	0.9	0.1	0.583333	0.416667	0.316667
Marker33471	18	2	7	5	0.9	0.1	0.583333	0.416667	0.316667
Marker33547	25	3	4	10	0.892857	0.107143	0.285714	0.714286	0.607143
Marker33547	26	2	4	10	0.928571	0.0714286	0.285714	0.714286	0.642857
Marker33547	26	2	4	10	0.928571	0.0714286	0.285714	0.714286	0.642857
Marker33547	26	2	4	10	0.928571	0.0714286	0.285714	0.714286	0.642857
Marker33564	17	5	12	16	0.772727	0.227273	0.428571	0.571429	0.344156
Marker33595	21	1	9	9	0.954545	0.0454545	0.5	0.5	0.454545
Marker33600	15	3	8	8	0.833333	0.166667	0.5	0.5	0.333333
Marker33600	16	2	8	8	0.888889	0.111111	0.5	0.5	0.388889
Marker33600	15	3	8	8	0.833333	0.166667	0.5	0.5	0.333333
Marker33600	15	3	8	8	0.833333	0.166667	0.5	0.5	0.333333
Marker33647	19	5	8	10	0.791667	0.208333	0.444444	0.555556	0.347223
Marker33647	21	3	8	10	0.875	0.125	0.444444	0.555556	0.430556
Marker33647	21	3	8	10	0.875	0.125	0.444444	0.555556	0.430556
Marker33647	17	5	8	10	0.772727	0.227273	0.444444	0.555556	0.328283
Marker33664	14	2	10	10	0.875	0.125	0.5	0.5	0.375
Marker33664	14	2	10	10	0.875	0.125	0.5	0.5	0.375
Marker33664	14	2	10	10	0.875	0.125	0.5	0.5	0.375
Marker33664	14	2	10	10	0.875	0.125	0.5	0.5	0.375
Marker33716	16	6	6	10	0.727273	0.272727	0.375	0.625	0.352273
Marker33716	18	4	6	10	0.818182	0.181818	0.375	0.625	0.443182
Marker33716	16	6	6	10	0.727273	0.272727	0.375	0.625	0.352273
Marker33716	21	1	6	10	0.954545	0.0454545	0.375	0.625	0.579545
Marker33779	22	6	15	17	0.785714	0.214286	0.46875	0.53125	0.316964
Marker33779	27	1	15	17	0.964286	0.0357143	0.46875	0.53125	0.495536
Marker33802	25	3	16	14	0.892857	0.107143	0.533333	0.466667	0.359524
Marker33802	25	3	16	14	0.892857	0.107143	0.533333	0.466667	0.359524
Marker33806	31	1	20	12	0.96875	0.03125	0.625	0.375	0.34375
Marker33811	22	6	4	10	0.785714	0.214286	0.285714	0.714286	0.5
Marker33820	30	2	16	10	0.9375	0.0625	0.615385	0.384615	0.322115
Marker33826	23	7	12	18	0.766667	0.233333	0.4	0.6	0.366667
Marker33826	24	6	12	18	0.8	0.2	0.4	0.6	0.4
Marker33826	22	8	12	18	0.733333	0.266667	0.4	0.6	0.333333
Marker33835	29	1	15	15	0.966667	0.0333333	0.5	0.5	0.466667
Marker34007	28	2	9	7	0.933333	0.0666667	0.5625	0.4375	0.370833
Marker34045	21	5	8	8	0.807692	0.192308	0.5	0.5	0.307692
Marker34045	22	4	8	8	0.846154	0.153846	0.5	0.5	0.346154
Marker34045	25	1	8	8	0.961538	0.0384615	0.5	0.5	0.461538
Marker34051	25	5	4	8	0.833333	0.166667	0.333333	0.666667	0.5
Marker34051	20	10	4	8	0.666667	0.333333	0.333333	0.666667	0.333334
Marker34051	20	10	4	8	0.666667	0.333333	0.333333	0.666667	0.333334
Marker34051	26	4	4	8	0.866667	0.133333	0.333333	0.666667	0.533334
Marker34067	25	5	11	17	0.833333	0.166667	0.392857	0.607143	0.440476
Marker34067	28	2	11	17	0.933333	0.0666667	0.392857	0.607143	0.540476
Marker34081	26	4	8	12	0.866667	0.133333	0.4	0.6	0.466667
Marker34081	29	1	8	12	0.966667	0.0333333	0.4	0.6	0.566667
Marker34090	19	1	17	11	0.95	0.05	0.607143	0.392857	0.342857
Marker34090	19	1	17	11	0.95	0.05	0.607143	0.392857	0.342857
Marker34093	23	3	11	13	0.884615	0.115385	0.458333	0.541667	0.426282
Marker34125	22	2	7	7	0.916667	0.0833333	0.5	0.5	0.416667
Marker34125	21	3	7	7	0.875	0.125	0.5	0.5	0.375
Marker34129	8	4	5	15	0.666667	0.333333	0.25	0.75	0.416667
Marker34129	10	2	5	15	0.833333	0.166667	0.25	0.75	0.583333
Marker34129	10	2	5	15	0.833333	0.166667	0.25	0.75	0.583333
Marker34147	30	2	16	16	0.9375	0.0625	0.5	0.5	0.4375
Marker34147	28	4	16	16	0.875	0.125	0.5	0.5	0.375
Marker34154	21	3	13	13	0.875	0.125	0.5	0.5	0.375
Marker34161	22	10	9	21	0.6875	0.3125	0.3	0.7	0.3875
Marker34161	28	4	9	21	0.875	0.125	0.3	0.7	0.575
Marker34201	21	3	17	13	0.875	0.125	0.566667	0.433333	0.308333
Marker34226	23	5	6	6	0.821429	0.178571	0.5	0.5	0.321429
Marker34226	25	3	6	6	0.892857	0.107143	0.5	0.5	0.392857
Marker34226	25	3	6	6	0.892857	0.107143	0.5	0.5	0.392857
Marker34226	25	3	6	6	0.892857	0.107143	0.5	0.5	0.392857
Marker34238	24	2	11	13	0.923077	0.0769231	0.458333	0.541667	0.464744
Marker34238	24	2	11	13	0.923077	0.0769231	0.458333	0.541667	0.464744
Marker34256	22	4	11	13	0.846154	0.153846	0.458333	0.541667	0.387821
Marker34256	24	2	11	13	0.923077	0.0769231	0.458333	0.541667	0.464744
Marker34346	26	6	11	15	0.8125	0.1875	0.423077	0.576923	0.389423
Marker34356	28	2	13	11	0.933333	0.0666667	0.541667	0.458333	0.391666
Marker34370	16	2	8	10	0.888889	0.111111	0.444444	0.555556	0.444445
Marker34370	16	2	8	10	0.888889	0.111111	0.444444	0.555556	0.444445
Marker34370	16	2	8	10	0.888889	0.111111	0.444444	0.555556	0.444445
Marker34370	16	2	8	10	0.888889	0.111111	0.444444	0.555556	0.444445
Marker34370	16	2	8	10	0.888889	0.111111	0.444444	0.555556	0.444445
Marker34370	16	2	8	10	0.888889	0.111111	0.444444	0.555556	0.444445
Marker34395	17	3	6	12	0.85	0.15	0.333333	0.666667	0.516667
Marker34395	19	3	6	12	0.863636	0.136364	0.333333	0.666667	0.530303
Marker34395	15	7	6	12	0.681818	0.318182	0.333333	0.666667	0.348485
Marker34426	28	2	13	13	0.933333	0.0666667	0.5	0.5	0.433333
Marker34426	26	4	13	13	0.866667	0.133333	0.5	0.5	0.366667
Marker34447	29	1	14	14	0.966667	0.0333333	0.5	0.5	0.466667
Marker34460	20	2	6	4	0.909091	0.0909091	0.6	0.4	0.309091
Marker34548	17	3	10	12	0.85	0.15	0.454545	0.545455	0.395455
Marker34570	25	3	4	6	0.892857	0.107143	0.4	0.6	0.492857
Marker34570	26	2	4	6	0.928571	0.0714286	0.4	0.6	0.528571
Marker34570	24	4	4	6	0.857143	0.142857	0.4	0.6	0.457143
Marker34570	23	5	4	6	0.821429	0.178571	0.4	0.6	0.421429
Marker34592	25	1	15	11	0.961538	0.0384615	0.576923	0.423077	0.384615
Marker34592	25	1	15	11	0.961538	0.0384615	0.576923	0.423077	0.384615
Marker34595	28	2	16	10	0.933333	0.0666667	0.615385	0.384615	0.317948
Marker34598	23	1	14	8	0.958333	0.0416667	0.636364	0.363636	0.321969
Marker34608	18	2	8	16	0.9	0.1	0.333333	0.666667	0.566667
Marker34608	14	6	8	16	0.7	0.3	0.333333	0.666667	0.366667
Marker34608	14	6	8	16	0.7	0.3	0.333333	0.666667	0.366667
Marker34613	16	2	9	7	0.888889	0.111111	0.5625	0.4375	0.326389
Marker34613	16	2	9	7	0.888889	0.111111	0.5625	0.4375	0.326389
Marker34648	13	3	9	9	0.8125	0.1875	0.5	0.5	0.3125
Marker34680	19	1	15	11	0.95	0.05	0.576923	0.423077	0.373077
Marker34701	26	2	10	8	0.928571	0.0714286	0.555556	0.444444	0.373015
Marker34701	24	2	10	8	0.923077	0.0769231	0.555556	0.444444	0.367521
Marker34701	23	3	10	8	0.884615	0.115385	0.555556	0.444444	0.329059
Marker34729	21	3	14	14	0.875	0.125	0.5	0.5	0.375
Marker34755	20	2	14	10	0.909091	0.0909091	0.583333	0.416667	0.325758
Marker34794	15	3	11	13	0.833333	0.166667	0.458333	0.541667	0.375
Marker34794	14	4	11	13	0.777778	0.222222	0.458333	0.541667	0.319445
Marker34794	15	3	11	13	0.833333	0.166667	0.458333	0.541667	0.375
Marker34804	26	2	10	10	0.928571	0.0714286	0.5	0.5	0.428571
Marker34804	24	4	10	10	0.857143	0.142857	0.5	0.5	0.357143
Marker34804	24	4	10	10	0.857143	0.142857	0.5	0.5	0.357143
Marker34815	25	5	14	18	0.833333	0.166667	0.4375	0.5625	0.395833
Marker34815	23	7	14	18	0.766667	0.233333	0.4375	0.5625	0.329167
Marker34817	21	3	9	7	0.875	0.125	0.5625	0.4375	0.3125
Marker34817	23	1	9	7	0.958333	0.0416667	0.5625	0.4375	0.395833
Marker34822	22	2	9	11	0.916667	0.0833333	0.45	0.55	0.466667
Marker34822	23	1	9	11	0.958333	0.0416667	0.45	0.55	0.508333
Marker34822	21	3	9	11	0.875	0.125	0.45	0.55	0.425
Marker34834	31	1	17	15	0.96875	0.03125	0.53125	0.46875	0.4375
Marker34849	21	5	5	9	0.807692	0.192308	0.357143	0.642857	0.450549
Marker34849	21	5	5	9	0.807692	0.192308	0.357143	0.642857	0.450549
Marker34850	25	3	13	13	0.892857	0.107143	0.5	0.5	0.392857
Marker34868	26	6	14	14	0.8125	0.1875	0.5	0.5	0.3125
Marker34868	27	3	14	14	0.9	0.1	0.5	0.5	0.4
Marker34868	30	2	14	14	0.9375	0.0625	0.5	0.5	0.4375
Marker34868	31	1	14	14	0.96875	0.03125	0.5	0.5	0.46875
Marker34904	26	6	15	15	0.8125	0.1875	0.5	0.5	0.3125
Marker34904	26	6	15	15	0.8125	0.1875	0.5	0.5	0.3125
Marker34904	29	3	15	15	0.90625	0.09375	0.5	0.5	0.40625
Marker34907	14	2	6	10	0.875	0.125	0.375	0.625	0.5
Marker34907	12	4	6	10	0.75	0.25	0.375	0.625	0.375
Marker34947	21	1	9	5	0.954545	0.0454545	0.642857	0.357143	0.311688
Marker35010	20	4	12	18	0.833333	0.166667	0.4	0.6	0.433333
Marker35010	17	7	12	18	0.708333	0.291667	0.4	0.6	0.308333
Marker35010	20	4	12	18	0.833333	0.166667	0.4	0.6	0.433333
Marker35042	18	2	8	6	0.9	0.1	0.571429	0.428571	0.328571
Marker35046	19	3	8	10	0.863636	0.136364	0.444444	0.555556	0.419192
Marker35046	19	3	8	10	0.863636	0.136364	0.444444	0.555556	0.419192
Marker35046	19	3	8	10	0.863636	0.136364	0.444444	0.555556	0.419192
Marker35046	18	4	8	10	0.818182	0.181818	0.444444	0.555556	0.373738
Marker35046	21	1	8	10	0.954545	0.0454545	0.444444	0.555556	0.510101
Marker35046	21	1	8	10	0.954545	0.0454545	0.444444	0.555556	0.510101
Marker35082	20	2	5	11	0.909091	0.0909091	0.3125	0.6875	0.596591
Marker35082	18	4	5	11	0.818182	0.181818	0.3125	0.6875	0.505682
Marker35096	26	4	16	16	0.866667	0.133333	0.5	0.5	0.366667
Marker35131	27	1	18	10	0.964286	0.0357143	0.642857	0.357143	0.321429
Marker35131	27	1	18	10	0.964286	0.0357143	0.642857	0.357143	0.321429
Marker35167	19	1	11	9	0.95	0.05	0.55	0.45	0.4
Marker35172	23	9	9	15	0.71875	0.28125	0.375	0.625	0.34375
Marker35172	28	4	9	15	0.875	0.125	0.375	0.625	0.5
Marker35216	23	5	11	11	0.821429	0.178571	0.5	0.5	0.321429
Marker35216	27	1	11	11	0.964286	0.0357143	0.5	0.5	0.464286
Marker35248	15	3	6	10	0.833333	0.166667	0.375	0.625	0.458333
Marker35248	16	2	6	10	0.888889	0.111111	0.375	0.625	0.513889
Marker35248	16	2	6	10	0.888889	0.111111	0.375	0.625	0.513889
Marker35248	16	2	6	10	0.888889	0.111111	0.375	0.625	0.513889
Marker35278	18	2	14	10	0.9	0.1	0.583333	0.416667	0.316667
Marker35290	26	4	16	14	0.866667	0.133333	0.533333	0.466667	0.333334
Marker35295	22	2	13	9	0.916667	0.0833333	0.590909	0.409091	0.325758
Marker35295	23	1	13	9	0.958333	0.0416667	0.590909	0.409091	0.367424
Marker35295	22	2	13	9	0.916667	0.0833333	0.590909	0.409091	0.325758
Marker35313	21	3	17	13	0.875	0.125	0.566667	0.433333	0.308333
Marker35346	28	2	14	10	0.933333	0.0666667	0.583333	0.416667	0.35
Marker35346	28	2	14	10	0.933333	0.0666667	0.583333	0.416667	0.35
Marker35400	16	2	1	11	0.888889	0.111111	0.0833333	0.916667	0.805556
Marker35400	15	5	1	11	0.75	0.25	0.0833333	0.916667	0.666667
Marker35400	15	5	1	11	0.75	0.25	0.0833333	0.916667	0.666667
Marker35400	13	7	1	11	0.65	0.35	0.0833333	0.916667	0.566667
Marker35400	14	6	1	11	0.7	0.3	0.0833333	0.916667	0.616667
Marker35422	23	1	12	8	0.958333	0.0416667	0.6	0.4	0.358333
Marker35422	19	1	12	8	0.95	0.05	0.6	0.4	0.35
Marker35433	23	1	16	10	0.958333	0.0416667	0.615385	0.384615	0.342948
Marker35433	22	2	16	10	0.916667	0.0833333	0.615385	0.384615	0.301282
Marker35461	22	2	13	9	0.916667	0.0833333	0.590909	0.409091	0.325758
Marker35461	22	2	13	9	0.916667	0.0833333	0.590909	0.409091	0.325758
Marker35482	14	2	9	7	0.875	0.125	0.5625	0.4375	0.3125
Marker35483	22	4	7	7	0.846154	0.153846	0.5	0.5	0.346154
Marker35483	24	2	7	7	0.923077	0.0769231	0.5	0.5	0.423077
Marker35483	25	1	7	7	0.961538	0.0384615	0.5	0.5	0.461538
Marker35483	23	3	7	7	0.884615	0.115385	0.5	0.5	0.384615
Marker3549	30	2	19	13	0.9375	0.0625	0.59375	0.40625	0.34375
Marker35500	24	2	9	7	0.923077	0.0769231	0.5625	0.4375	0.360577
Marker35504	17	1	13	9	0.944444	0.0555556	0.590909	0.409091	0.353535
Marker35504	17	1	13	9	0.944444	0.0555556	0.590909	0.409091	0.353535
Marker35535	19	1	10	6	0.95	0.05	0.625	0.375	0.325
Marker35556	20	2	11	13	0.909091	0.0909091	0.458333	0.541667	0.450758
Marker35556	20	2	11	13	0.909091	0.0909091	0.458333	0.541667	0.450758
Marker35569	16	2	17	13	0.888889	0.111111	0.566667	0.433333	0.322222
Marker35569	17	1	17	13	0.944444	0.0555556	0.566667	0.433333	0.377777
Marker35586	14	2	8	8	0.875	0.125	0.5	0.5	0.375
Marker35586	15	1	8	8	0.9375	0.0625	0.5	0.5	0.4375
Marker35587	25	1	10	6	0.961538	0.0384615	0.625	0.375	0.336538
Marker35597	23	1	18	10	0.958333	0.0416667	0.642857	0.357143	0.315476
Marker35599	17	1	14	8	0.944444	0.0555556	0.636364	0.363636	0.30808
Marker35599	17	1	14	8	0.944444	0.0555556	0.636364	0.363636	0.30808
Marker35604	19	1	17	11	0.95	0.05	0.607143	0.392857	0.342857
Marker35613	17	1	8	14	0.944444	0.0555556	0.363636	0.636364	0.580808
Marker35613	17	1	8	14	0.944444	0.0555556	0.363636	0.636364	0.580808
Marker35613	17	1	8	14	0.944444	0.0555556	0.363636	0.636364	0.580808
Marker35681	22	2	7	9	0.916667	0.0833333	0.4375	0.5625	0.479167
Marker35681	19	5	7	9	0.791667	0.208333	0.4375	0.5625	0.354167
Marker35681	21	3	7	9	0.875	0.125	0.4375	0.5625	0.4375
Marker35681	21	3	7	9	0.875	0.125	0.4375	0.5625	0.4375
Marker35681	19	3	7	9	0.863636	0.136364	0.4375	0.5625	0.426136
Marker35681	19	5	7	9	0.791667	0.208333	0.4375	0.5625	0.354167
Marker35701	16	6	4	6	0.727273	0.272727	0.4	0.6	0.327273
Marker35711	22	2	11	11	0.916667	0.0833333	0.5	0.5	0.416667
Marker35736	18	2	7	7	0.9	0.1	0.5	0.5	0.4
Marker35736	18	2	7	7	0.9	0.1	0.5	0.5	0.4
Marker35737	20	4	7	9	0.833333	0.166667	0.4375	0.5625	0.395833
Marker35737	20	4	7	9	0.833333	0.166667	0.4375	0.5625	0.395833
Marker35742	26	4	10	8	0.866667	0.133333	0.555556	0.444444	0.311111
Marker35748	17	1	10	6	0.944444	0.0555556	0.625	0.375	0.319444
Marker35761	22	4	3	13	0.846154	0.153846	0.1875	0.8125	0.658654
Marker35761	22	4	3	13	0.846154	0.153846	0.1875	0.8125	0.658654
Marker35761	18	8	3	13	0.692308	0.307692	0.1875	0.8125	0.504808
Marker35807	19	5	6	12	0.791667	0.208333	0.333333	0.666667	0.458334
Marker35807	17	7	6	12	0.708333	0.291667	0.333333	0.666667	0.375
Marker35830	24	6	10	12	0.8	0.2	0.454545	0.545455	0.345455
Marker35830	28	2	10	12	0.933333	0.0666667	0.454545	0.545455	0.478788
Marker35830	25	5	10	12	0.833333	0.166667	0.454545	0.545455	0.378788
Marker35862	21	3	12	10	0.875	0.125	0.545455	0.454545	0.329545
Marker35862	16	2	12	10	0.888889	0.111111	0.545455	0.454545	0.343434
Marker35875	27	1	12	10	0.964286	0.0357143	0.545455	0.454545	0.418831
Marker35875	25	3	12	10	0.892857	0.107143	0.545455	0.454545	0.347402
Marker35926	18	4	7	11	0.818182	0.181818	0.388889	0.611111	0.429293
Marker35926	20	2	7	11	0.909091	0.0909091	0.388889	0.611111	0.520202
Marker35926	20	2	7	11	0.909091	0.0909091	0.388889	0.611111	0.520202
Marker35944	26	2	8	10	0.928571	0.0714286	0.444444	0.555556	0.484127
Marker35949	17	3	10	10	0.85	0.15	0.5	0.5	0.35
Marker35949	17	3	10	10	0.85	0.15	0.5	0.5	0.35
Marker35987	21	3	10	10	0.875	0.125	0.5	0.5	0.375
Marker35987	21	1	10	10	0.954545	0.0454545	0.5	0.5	0.454545
Marker36069	18	4	8	8	0.818182	0.181818	0.5	0.5	0.318182
Marker36069	21	1	8	8	0.954545	0.0454545	0.5	0.5	0.454545
Marker360876	16	2	11	11	0.888889	0.111111	0.5	0.5	0.388889
Marker36091	25	3	16	12	0.892857	0.107143	0.571429	0.428571	0.321428
Marker3612	29	3	16	16	0.90625	0.09375	0.5	0.5	0.40625
Marker3612	26	6	16	16	0.8125	0.1875	0.5	0.5	0.3125
Marker3612	30	2	16	16	0.9375	0.0625	0.5	0.5	0.4375
Marker3619	31	1	11	15	0.96875	0.03125	0.423077	0.576923	0.545673
Marker3619	27	5	11	15	0.84375	0.15625	0.423077	0.576923	0.420673
Marker36209	21	3	12	14	0.875	0.125	0.461538	0.538462	0.413462
Marker36209	20	4	12	14	0.833333	0.166667	0.461538	0.538462	0.371795
Marker36209	20	4	12	14	0.833333	0.166667	0.461538	0.538462	0.371795
Marker36209	20	4	12	14	0.833333	0.166667	0.461538	0.538462	0.371795
Marker36212	27	1	11	13	0.964286	0.0357143	0.458333	0.541667	0.505953
Marker36212	24	2	11	13	0.923077	0.0769231	0.458333	0.541667	0.464744
Marker36245	22	2	6	4	0.916667	0.0833333	0.6	0.4	0.316667
Marker36245	24	2	6	4	0.923077	0.0769231	0.6	0.4	0.323077
Marker36258	14	2	12	10	0.875	0.125	0.545455	0.454545	0.329545
Marker36258	14	2	12	10	0.875	0.125	0.545455	0.454545	0.329545
Marker36258	14	2	12	10	0.875	0.125	0.545455	0.454545	0.329545
Marker36315	26	4	10	10	0.866667	0.133333	0.5	0.5	0.366667
Marker36315	25	3	10	10	0.892857	0.107143	0.5	0.5	0.392857
Marker36315	25	5	10	10	0.833333	0.166667	0.5	0.5	0.333333
Marker36315	29	1	10	10	0.966667	0.0333333	0.5	0.5	0.466667
Marker36315	23	5	10	10	0.821429	0.178571	0.5	0.5	0.321429
Marker36316	16	2	10	8	0.888889	0.111111	0.555556	0.444444	0.333333
Marker36316	16	2	10	8	0.888889	0.111111	0.555556	0.444444	0.333333
Marker36316	16	2	10	8	0.888889	0.111111	0.555556	0.444444	0.333333
Marker36316	16	2	10	8	0.888889	0.111111	0.555556	0.444444	0.333333
Marker36316	16	2	10	8	0.888889	0.111111	0.555556	0.444444	0.333333
Marker36316	16	2	10	8	0.888889	0.111111	0.555556	0.444444	0.333333
Marker36316	16	2	10	8	0.888889	0.111111	0.555556	0.444444	0.333333
Marker36358	18	6	3	7	0.75	0.25	0.3	0.7	0.45
Marker36358	18	6	3	7	0.75	0.25	0.3	0.7	0.45
Marker36358	22	2	3	7	0.916667	0.0833333	0.3	0.7	0.616667
Marker36358	21	3	3	7	0.875	0.125	0.3	0.7	0.575
Marker36358	22	2	3	7	0.916667	0.0833333	0.3	0.7	0.616667
Marker36358	22	2	3	7	0.916667	0.0833333	0.3	0.7	0.616667
Marker36395	11	3	8	16	0.785714	0.214286	0.333333	0.666667	0.452381
Marker36429	24	2	12	8	0.923077	0.0769231	0.6	0.4	0.323077
Marker36429	25	1	12	8	0.961538	0.0384615	0.6	0.4	0.361538
Marker36434	11	1	12	12	0.916667	0.0833333	0.5	0.5	0.416667
Marker3644	28	4	16	16	0.875	0.125	0.5	0.5	0.375
Marker36441	26	4	11	17	0.866667	0.133333	0.392857	0.607143	0.47381
Marker36459	23	1	10	12	0.958333	0.0416667	0.454545	0.545455	0.503788
Marker36459	21	3	10	12	0.875	0.125	0.454545	0.545455	0.420455
Marker36465	21	1	10	6	0.954545	0.0454545	0.625	0.375	0.329545
Marker36478	14	4	7	9	0.777778	0.222222	0.4375	0.5625	0.340278
Marker36478	14	4	7	9	0.777778	0.222222	0.4375	0.5625	0.340278
Marker36507	20	2	11	11	0.909091	0.0909091	0.5	0.5	0.409091
Marker36507	20	2	11	11	0.909091	0.0909091	0.5	0.5	0.409091
Marker36507	20	2	11	11	0.909091	0.0909091	0.5	0.5	0.409091
Marker36562	23	1	19	11	0.958333	0.0416667	0.633333	0.366667	0.325
Marker36565	11	1	12	8	0.916667	0.0833333	0.6	0.4	0.316667
Marker36604	17	1	10	6	0.944444	0.0555556	0.625	0.375	0.319444
Marker36680	15	3	10	14	0.833333	0.166667	0.416667	0.583333	0.416666
Marker36680	13	5	10	14	0.722222	0.277778	0.416667	0.583333	0.305555
Marker36683	17	1	15	9	0.944444	0.0555556	0.625	0.375	0.319444
Marker36683	19	1	15	9	0.95	0.05	0.625	0.375	0.325
Marker36737	19	1	9	5	0.95	0.05	0.642857	0.357143	0.307143
Marker36759	14	2	7	13	0.875	0.125	0.35	0.65	0.525
Marker36759	14	2	7	13	0.875	0.125	0.35	0.65	0.525
Marker36759	14	2	7	13	0.875	0.125	0.35	0.65	0.525
Marker36767	18	2	8	8	0.9	0.1	0.5	0.5	0.4
Marker36767	17	3	8	8	0.85	0.15	0.5	0.5	0.35
Marker36778	24	2	10	8	0.923077	0.0769231	0.555556	0.444444	0.367521
Marker36802	14	4	8	14	0.777778	0.222222	0.363636	0.636364	0.414142
Marker36802	16	4	8	14	0.8	0.2	0.363636	0.636364	0.436364
Marker36802	16	4	8	14	0.8	0.2	0.363636	0.636364	0.436364
Marker36802	15	3	8	14	0.833333	0.166667	0.363636	0.636364	0.469697
Marker36818	27	1	19	11	0.964286	0.0357143	0.633333	0.366667	0.330953
Marker36840	16	6	7	11	0.727273	0.272727	0.388889	0.611111	0.338384
Marker36847	21	1	11	13	0.954545	0.0454545	0.458333	0.541667	0.496212
Marker36847	17	5	11	13	0.772727	0.227273	0.458333	0.541667	0.314394
Marker36866	30	2	18	14	0.9375	0.0625	0.5625	0.4375	0.375
Marker36876	25	3	8	10	0.892857	0.107143	0.444444	0.555556	0.448413
Marker36876	24	4	8	10	0.857143	0.142857	0.444444	0.555556	0.412699
Marker36876	25	3	8	10	0.892857	0.107143	0.444444	0.555556	0.448413
Marker36897	22	2	3	7	0.916667	0.0833333	0.3	0.7	0.616667
Marker36897	26	2	3	7	0.928571	0.0714286	0.3	0.7	0.628571
Marker36897	22	6	3	7	0.785714	0.214286	0.3	0.7	0.485714
Marker36897	20	8	3	7	0.714286	0.285714	0.3	0.7	0.414286
Marker36897	20	8	3	7	0.714286	0.285714	0.3	0.7	0.414286
Marker36933	23	5	8	12	0.821429	0.178571	0.4	0.6	0.421429
Marker36933	21	5	8	12	0.807692	0.192308	0.4	0.6	0.407692
Marker36933	21	7	8	12	0.75	0.25	0.4	0.6	0.35
Marker36933	21	7	8	12	0.75	0.25	0.4	0.6	0.35
Marker36933	24	4	8	12	0.857143	0.142857	0.4	0.6	0.457143
Marker36938	16	2	14	10	0.888889	0.111111	0.583333	0.416667	0.305556
Marker36950	20	4	8	8	0.833333	0.166667	0.5	0.5	0.333333
Marker36950	20	4	8	8	0.833333	0.166667	0.5	0.5	0.333333
Marker36971	18	2	9	7	0.9	0.1	0.5625	0.4375	0.3375
Marker37010	23	1	17	9	0.958333	0.0416667	0.653846	0.346154	0.304487
Marker37017	23	3	13	15	0.884615	0.115385	0.464286	0.535714	0.420329
Marker37017	23	3	13	15	0.884615	0.115385	0.464286	0.535714	0.420329
Marker37067	14	8	3	11	0.636364	0.363636	0.214286	0.785714	0.422078
Marker37067	14	8	3	11	0.636364	0.363636	0.214286	0.785714	0.422078
Marker37067	21	1	3	11	0.954545	0.0454545	0.214286	0.785714	0.740259
Marker37067	12	10	3	11	0.545455	0.454545	0.214286	0.785714	0.331169
Marker37081	25	1	13	11	0.961538	0.0384615	0.541667	0.458333	0.419871
Marker37108	18	2	7	11	0.9	0.1	0.388889	0.611111	0.511111
Marker37125	21	1	15	11	0.954545	0.0454545	0.576923	0.423077	0.377622
Marker3715	28	4	17	15	0.875	0.125	0.53125	0.46875	0.34375
Marker3715	28	4	17	15	0.875	0.125	0.53125	0.46875	0.34375
Marker37168	21	1	10	6	0.954545	0.0454545	0.625	0.375	0.329545
Marker37229	10	2	7	13	0.833333	0.166667	0.35	0.65	0.483333
Marker37229	10	2	7	13	0.833333	0.166667	0.35	0.65	0.483333
Marker37229	10	2	7	13	0.833333	0.166667	0.35	0.65	0.483333
Marker37229	10	2	7	13	0.833333	0.166667	0.35	0.65	0.483333
Marker37263	29	3	6	14	0.90625	0.09375	0.3	0.7	0.60625
Marker37263	20	12	6	14	0.625	0.375	0.3	0.7	0.325
Marker37263	28	4	6	14	0.875	0.125	0.3	0.7	0.575
Marker37291	21	1	14	8	0.954545	0.0454545	0.636364	0.363636	0.318181
Marker37318	19	3	6	6	0.863636	0.136364	0.5	0.5	0.363636
Marker37318	20	2	6	6	0.909091	0.0909091	0.5	0.5	0.409091
Marker3734	30	2	15	17	0.9375	0.0625	0.46875	0.53125	0.46875
Marker3734	31	1	15	17	0.96875	0.03125	0.46875	0.53125	0.5
Marker37393	15	1	10	10	0.9375	0.0625	0.5	0.5	0.4375
Marker37393	15	1	10	10	0.9375	0.0625	0.5	0.5	0.4375
Marker37393	13	3	10	10	0.8125	0.1875	0.5	0.5	0.3125
Marker37413	18	2	17	13	0.9	0.1	0.566667	0.433333	0.333333
Marker37449	14	6	6	10	0.7	0.3	0.375	0.625	0.325
[truncated: 3,212 more rows]
