# Supplementary material for: Genome-wide association study of rust traits in orchardgrass using SLAF-seq technology
Source: Hereditas. 2017 Feb 23;154:5. doi: 10.1186/s41065-017-0027-3 (PMC5322626; doi:10.1186/s41065-017-0027-3)
Supplement: Additional file 6: — (XLSX 50 kb) [file 41065_2017_27_MOESM6_ESM.xlsx]

## Sheet: Sheet1
#NtGeneID	Database_ID	E_value	Identity	Score	Annotation
Marker10045	emb|HG670306.1|	1e-14	57/61(93.44)	89.8	Triticum aestivum chromosome 3B, genomic scaffold, cultivar Chinese Spring
Marker10144	gb|DQ900685.1|	1e-14	66/75(88.00)	89.8	Hordeum vulgare clone BAC 761F4, complete sequence
Marker10267	gb|EU566852.1|	2e-21	66/69(95.65)	111	Hordeum vulgare subsp. vulgare respiratory burst oxidase-like protein B1 gene, complete cds
Marker10408	gb|JX295577.2|	1e-08	68/83(81.93)	69.4	Aegilops tauschii chromosome 1Ds prolamin gene locus, complete sequence
Marker104657	emb|HG670306.1|	6e-67	160/167(95.81)	263	Triticum aestivum chromosome 3B, genomic scaffold, cultivar Chinese Spring
Marker10467	ref|NM_001053816.2|	3e-15	70/80(87.50)	91.6	Oryza sativa Japonica Group Os02g0589700 (Os02g0589700) mRNA, complete cds
Marker104843	dbj|AP013107.1|	2e-32	80/80(100.00)	148	Aegilops speltoides mitochondrial DNA, complete sequence
Marker10540	gb|DQ445239.1|	5e-48	144/160(90.00)	200	Hordeum vulgare subsp. vulgare transposon Caspar_M15B-1, partial sequence; transposon Damocles_M15B-1, complete sequence; CBF2A (CBF2A) and putative glutaredoxin protein genes, complete cds; CBF pseudogene, transposon Stowaway_M15B-1, and retrotransposon BARE_M15B-1_SoloLTR, complete sequence; and CBF4B (CBF4B) gene, partial cds
Marker105446	emb|HG670306.1|	2e-32	80/80(100.00)	148	Triticum aestivum chromosome 3B, genomic scaffold, cultivar Chinese Spring
Marker10624	dbj|AK376527.1|	5e-18	74/83(89.16)	100	Hordeum vulgare subsp. vulgare mRNA for predicted protein, complete cds, clone: NIASHv3126M12
Marker10747	gb|DQ680849.1|	5e-18	61/64(95.31)	100	Avena strigosa beta-amyrin synthase (Sad1) and cytochrome P450 CYP51H10 (Sad2) genes, complete cds
Marker107970	ref|XM_003574321.2|	5e-28	76/78(97.44)	134	PREDICTED: Brachypodium distachyon plant intracellular Ras-group-related LRR protein 5-like (LOC100832878), mRNA
Marker10993	ref|XM_010235655.1|	4e-19	72/80(90.00)	104	PREDICTED: Brachypodium distachyon WEB family protein At2g38370 (LOC100833010), mRNA
Marker11029	gb|DQ680849.1|	2e-12	46/47(97.87)	82.4	Avena strigosa beta-amyrin synthase (Sad1) and cytochrome P450 CYP51H10 (Sad2) genes, complete cds
Marker11098	gb|JN969603.1|	2e-21	74/81(91.36)	111	Lolium perenne retrotransposon Lotte_7D23_1 and transposon retrotransposon Camilla_7D23_1, complete sequence; and VRN1 (Lp_7D23_1) gene, complete cds
Marker11100	emb|HG670306.1|	4e-09	48/53(90.57)	71.3	Triticum aestivum chromosome 3B, genomic scaffold, cultivar Chinese Spring
Marker11104	dbj|AB061328.1|	2e-27	77/80(96.25)	132	Avena sativa LTR-retrotransposon OARE-1 gag-pol pseudogene mRNA for polyprotein
Marker11272	emb|HG670306.1|	2e-06	37/39(94.87)	62.1	Triticum aestivum chromosome 3B, genomic scaffold, cultivar Chinese Spring
Marker113488	ref|XM_010230180.1|	1e-19	71/78(91.03)	106	PREDICTED: Brachypodium distachyon la-related protein 6C (LOC100837225), mRNA
Marker11530	gb|KC181665.1|	2e-16	57/60(95.00)	95.3	Urochloa ruziziensis clone 767719 microsatellite sequence
Marker11561	emb|HG670306.1|	2e-16	69/78(88.46)	95.3	Triticum aestivum chromosome 3B, genomic scaffold, cultivar Chinese Spring
Marker11656	emb|HG670306.1|	6e-12	70/82(85.37)	80.5	Triticum aestivum chromosome 3B, genomic scaffold, cultivar Chinese Spring
Marker11874	ref|XM_010236026.1|	5e-23	73/78(93.59)	117	PREDICTED: Brachypodium distachyon uncharacterized LOC100826665 (LOC100826665), mRNA
Marker11944	emb|HG670306.1|	2e-21	72/78(92.31)	111	Triticum aestivum chromosome 3B, genomic scaffold, cultivar Chinese Spring
Marker11959	gb|JX999996.1|	5e-33	81/81(100.00)	150	Lolium perenne mitochondrion, complete genome
Marker12008	dbj|AK366588.1|	2e-21	66/69(95.65)	111	Hordeum vulgare subsp. vulgare mRNA for predicted protein, complete cds, clone: NIASHv2044I10
Marker12012	emb|X64100.1|	3e-10	49/53(92.45)	75	S.cereale DNA for dispersed repeat sequence (R173-1)
Marker12014	gb|JN120789.1|	2e-27	77/80(96.25)	132	Ferrocalamus rimosivaginus mitochondrion, partial genome
Marker12082	dbj|AP012528.1|	2e-27	77/80(96.25)	132	Oryza rufipogon mitochondrial DNA, complete genome, strain: RT102C
Marker12121	gb|KF521800.1|	1e-19	61/63(96.83)	106	Secale cereale x Triticum durum ferredoxin-dependent glutamate synthase mRNA, complete cds
Marker121913	dbj|AP003413.3|	1e-14	54/57(94.74)	89.8	Oryza sativa Japonica Group genomic DNA, chromosome 1, BAC clone:B1151A10
Marker12217	dbj|AK373461.1|	8e-11	45/47(95.74)	76.8	Hordeum vulgare subsp. vulgare mRNA for predicted protein, complete cds, clone: NIASHv3031K13
Marker12246	gb|JN969602.1|	8e-21	66/69(95.65)	110	Lolium perenne retrotransposon Camilla_74D14_1, partial sequence; VRN1 (Lp_74D14_1) and unknown (Lp_74D14_2) genes, complete cds; and retrotransposons Camilla_74D14_2 and Camilla_74D14_3, complete sequence
Marker12270	gb|GQ847675.1|	1e-29	79/81(97.53)	139	Hordeum bogdanii clone 1a beta amylase gene, exons 2 through 5 and partial cds
Marker124391	dbj|AK368677.1|	2e-27	75/77(97.40)	132	Hordeum vulgare subsp. vulgare mRNA for predicted protein, partial cds, clone: NIASHv2077O03
Marker12565	gb|AY038012.1|	6e-22	65/67(97.01)	113	Avena sativa isolate Pc68LrkC4 sequence containing retrotransposon and repetitive DNA linked to receptor kinase gene
Marker12574	ref|XM_010234104.1|	2e-16	65/72(90.28)	95.3	PREDICTED: Brachypodium distachyon signal recognition particle 54 kDa protein 2-like (LOC100838381), transcript variant X2, mRNA
Marker126123	gb|JX999996.1|	5e-33	81/81(100.00)	150	Lolium perenne mitochondrion, complete genome
Marker127101	emb|HG670306.1|	4e-24	75/80(93.75)	121	Triticum aestivum chromosome 3B, genomic scaffold, cultivar Chinese Spring
Marker12722	dbj|AK364963.1|	6e-27	76/79(96.20)	130	Hordeum vulgare subsp. vulgare mRNA for predicted protein, complete cds, clone: NIASHv2029M17
Marker127804	dbj|AP012528.1|	5e-68	159/165(96.36)	267	Oryza rufipogon mitochondrial DNA, complete genome, strain: RT102C
Marker13125	ref|XM_003580164.2|	2e-26	71/72(98.61)	128	PREDICTED: Brachypodium distachyon LIM domain-containing protein PLIM2b-like (LOC100840276), mRNA
Marker13281	dbj|AK364717.1|	4e-24	75/80(93.75)	121	Hordeum vulgare subsp. vulgare mRNA for predicted protein, partial cds, clone: NIASHv2027N02
Marker13379	ref|XM_010242123.1|	3e-10	50/54(92.59)	75	PREDICTED: Brachypodium distachyon probable LRR receptor-like serine/threonine-protein kinase At1g56140 (LOC100836312), mRNA
Marker13535	emb|HG670306.1|	7e-07	60/73(82.19)	63.9	Triticum aestivum chromosome 3B, genomic scaffold, cultivar Chinese Spring
Marker13573	gb|AY465427.2|	8e-16	71/81(87.65)	93.5	Triticum turgidum subsp. durum putative C3H2C3 RING-finger protein (6G2) gene, complete cds
Marker13729	gb|DQ680849.1|	2e-17	59/62(95.16)	99	Avena strigosa beta-amyrin synthase (Sad1) and cytochrome P450 CYP51H10 (Sad2) genes, complete cds
Marker13786	ref|NM_001073335.1|	2e-27	77/80(96.25)	132	Oryza sativa Japonica Group Os12g0493900 (Os12g0493900) mRNA, complete cds
Marker14273	dbj|AP003346.4|	6e-27	78/82(95.12)	130	Oryza sativa Japonica Group genomic DNA, chromosome 1, PAC clone:P0434C04
Marker14281	dbj|AK365100.1|	2e-22	72/77(93.51)	115	Hordeum vulgare subsp. vulgare mRNA for predicted protein, complete cds, clone: NIASHv2030O12
Marker14464	dbj|AK251014.1|	2e-16	61/66(92.42)	95.3	Hordeum vulgare subsp. vulgare cDNA clone: FLbaf96j24, mRNA sequence
Marker14492	ref|XM_003564064.2|	2e-17	72/81(88.89)	99	PREDICTED: Brachypodium distachyon uncharacterized LOC100827453 (LOC100827453), mRNA
Marker14632	emb|HG670306.1|	6e-12	65/75(86.67)	80.5	Triticum aestivum chromosome 3B, genomic scaffold, cultivar Chinese Spring
Marker14649	ref|XM_008658602.1|	8e-21	71/77(92.21)	110	PREDICTED: Zea mays RNA-binding protein 5-B-like (LOC103636240), transcript variant X6, mRNA
Marker14680	gb|GU318199.1|	8e-11	57/65(87.69)	76.8	Secale sylvestre isolate SY20H.14 retrotransposon gypsy-like, partial sequence
Marker1470	gb|DQ365821.1|	2e-11	52/57(91.23)	78.7	Oryza australiensis transposon Ty3/gypsy LTR retrotransposon kangourou hypothetical protein and polyprotein genes, complete cds
Marker14744	gb|KF184773.1|	4e-29	78/80(97.50)	137	Saccharum hybrid cultivar R570 clone BAC 032N13 sequence, complete sequence
Marker14789	gb|KF835426.1|	1e-09	41/42(97.62)	73.1	Secale cereale clone BAC956-D7, complete sequence
Marker14790	emb|HG670306.1|	4e-09	40/41(97.56)	71.3	Triticum aestivum chromosome 3B, genomic scaffold, cultivar Chinese Spring
Marker14798	ref|XM_003574312.2|	8e-11	67/80(83.75)	76.8	PREDICTED: Brachypodium distachyon dynamin-related protein 1E-like (LOC100830127), mRNA
Marker14892	gb|BT132242.1|	8e-31	79/80(98.75)	143	Oryza sativa clone RRlibB00352 mRNA sequence
Marker14954	dbj|AB108263.1|	2e-11	48/51(94.12)	78.7	Phleum pratense DNA, SSR, microsatellite A15-D11
Marker14959	ref|XM_003573009.2|	8e-21	73/80(91.25)	110	PREDICTED: Brachypodium distachyon methionine aminopeptidase 1D, chloroplastic/mitochondrial (LOC100833095), mRNA
Marker15109	ref|XM_010242432.1|	6e-22	75/82(91.46)	113	PREDICTED: Brachypodium distachyon phosphatidylinositol N-acetylglucosaminyltransferase gpi3 subunit (LOC100839375), transcript variant X3, mRNA
Marker15121	gb|GU985444.1|	5e-13	45/45(100.00)	84.2	Triticum aestivum mitochondrion, complete genome
Marker15166	emb|FP100071.1|	8e-26	72/74(97.30)	126	Phyllostachys edulis cDNA clone: bphyem205n07, full insert sequence
Marker15178	dbj|AK369654.1|	4e-29	78/80(97.50)	137	Hordeum vulgare subsp. vulgare mRNA for predicted protein, complete cds, clone: NIASHv2095A22
Marker15198	ref|XM_004970765.1|	1e-24	76/81(93.83)	122	PREDICTED: Setaria italica uncharacterized LOC101770182 (LOC101770182), mRNA
Marker15367	emb|HG670306.1|	2e-27	77/80(96.25)	132	Triticum aestivum chromosome 3B, genomic scaffold, cultivar Chinese Spring
Marker1571	gb|DQ445239.1|	2e-21	74/81(91.36)	111	Hordeum vulgare subsp. vulgare transposon Caspar_M15B-1, partial sequence; transposon Damocles_M15B-1, complete sequence; CBF2A (CBF2A) and putative glutaredoxin protein genes, complete cds; CBF pseudogene, transposon Stowaway_M15B-1, and retrotransposon BARE_M15B-1_SoloLTR, complete sequence; and CBF4B (CBF4B) gene, partial cds
Marker15838	ref|NM_001150258.1|	8e-16	68/77(88.31)	93.5	Zea mays uncharacterized LOC100276480 (LOC100276480), mRNA gb|EU962614.1| Zea mays clone 244227 hypothetical protein mRNA, complete cds
Marker15966	ref|XM_006657333.1|	1e-14	60/66(90.91)	89.8	PREDICTED: Oryza brachyantha phytosulfokine receptor 2-like (LOC102715953), mRNA
Marker16132	ref|XM_002489148.1|	2e-06	37/39(94.87)	62.1	Sorghum bicolor hypothetical protein (SORBIDRAFT_0013s009070) mRNA, partial cds
Marker16317	emb|AM180579.1|	1e-08	37/37(100.00)	69.4	Arabidopsis cebennensis mamc gene for methylthioalkylmalate synthase c, exons 1-10
Marker16488	gb|JN969603.1|	8e-16	69/78(88.46)	93.5	Lolium perenne retrotransposon Lotte_7D23_1 and transposon retrotransposon Camilla_7D23_1, complete sequence; and VRN1 (Lp_7D23_1) gene, complete cds
Marker16658	gb|JN051254.1|	2e-16	57/60(95.00)	95.3	Lolium perenne ATP-binding cassette protein subfamily G member 5 (ABCG5) gene, complete cds
Marker16737	emb|HG670306.1|	5e-08	40/42(95.24)	67.6	Triticum aestivum chromosome 3B, genomic scaffold, cultivar Chinese Spring
Marker1700	gb|DQ680849.1|	5e-13	49/51(96.08)	84.2	Avena strigosa beta-amyrin synthase (Sad1) and cytochrome P450 CYP51H10 (Sad2) genes, complete cds
Marker17021	ref|NM_001053986.1|	3e-25	75/79(94.94)	124	Oryza sativa Japonica Group Os02g0619600 (Os02g0619600) mRNA, complete cds
Marker17287	emb|HG670306.1|	4e-19	58/59(98.31)	104	Triticum aestivum chromosome 3B, genomic scaffold, cultivar Chinese Spring
Marker17525	gb|KJ693045.1|	1e-24	74/78(94.87)	122	Uncultured bacterium clone S07_PE_145 genomic sequence
Marker17575	dbj|AP004082.3|	7e-07	40/43(93.02)	63.9	Oryza sativa Japonica Group genomic DNA, chromosome 2, BAC clone:OJ1149_C12
Marker17888	gb|JN120789.1|	5e-33	81/81(100.00)	150	Ferrocalamus rimosivaginus mitochondrion, partial genome
Marker18035	ref|XM_009126122.1|	8e-11	41/41(100.00)	76.8	PREDICTED: Brassica rapa probable receptor-like protein kinase At5g47070 (LOC103849344), mRNA
Marker18043	ref|NM_001051223.1|	2e-22	70/74(94.59)	115	Oryza sativa Japonica Group Os01g0829400 (Os01g0829400) mRNA, complete cds dbj|AK109566.1| Oryza sativa Japonica Group cDNA clone:002-130-C12, full insert sequence
Marker18213	emb|HG670306.1|	6e-17	56/58(96.55)	97.1	Triticum aestivum chromosome 3B, genomic scaffold, cultivar Chinese Spring
Marker18401	ref|XM_003560078.2|	8e-26	74/77(96.10)	126	PREDICTED: Brachypodium distachyon cysteine-rich receptor-like protein kinase 10 (LOC100825872), mRNA
Marker18515	ref|XM_004964695.1|	6e-17	60/64(93.75)	97.1	PREDICTED: Setaria italica histone-lysine N-methyltransferase EZ1-like (LOC101782952), transcript variant X2, mRNA
Marker18788	emb|HG670306.1|	1e-19	71/78(91.03)	106	Triticum aestivum chromosome 3B, genomic scaffold, cultivar Chinese Spring
Marker18867	emb|HG670306.1|	8e-06	40/44(90.91)	60.2	Triticum aestivum chromosome 3B, genomic scaffold, cultivar Chinese Spring
Marker18921	emb|HG670306.1|	4e-14	71/82(86.59)	87.9	Triticum aestivum chromosome 3B, genomic scaffold, cultivar Chinese Spring
Marker19260	ref|XM_003576611.2|	8e-11	49/53(92.45)	76.8	PREDICTED: Brachypodium distachyon subtilisin-like protease SBT5.4 (LOC100823506), mRNA
Marker19358	gb|KF857482.1|	5e-08	59/69(85.51)	67.6	Avena strigosa cultivar S75 obtusifoliol 14alpha-demethylase (Cyp51G1) gene, promoter region
Marker19424	ref|XM_003558025.2|	2e-17	72/81(88.89)	99	PREDICTED: Brachypodium distachyon DEAD-box ATP-dependent RNA helicase 24 (LOC100831375), mRNA
Marker19437	ref|XM_006661804.1|	1e-09	44/46(95.65)	73.1	PREDICTED: Oryza brachyantha homeobox-leucine zipper protein HOX9-like (LOC102699624), mRNA
Marker19443	emb|HF968766.1|	2e-32	80/80(100.00)	148	Malus x domestica metacontig of the Co-Gene region, cultivar Procats28, non-columnar allele
Marker19683	ref|XM_010239963.1|	3e-25	77/82(93.90)	124	PREDICTED: Brachypodium distachyon uncharacterized LOC100822308 (LOC100822308), transcript variant X2, mRNA
Marker19692	ref|XM_003558801.2|	2e-27	77/80(96.25)	132	PREDICTED: Brachypodium distachyon 60S ribosomal protein L23-like (LOC100838831), mRNA
Marker19725	gb|JX999996.1|	5e-33	81/81(100.00)	150	Lolium perenne mitochondrion, complete genome
Marker1979	emb|HG670306.1|	8e-26	76/80(95.00)	126	Triticum aestivum chromosome 3B, genomic scaffold, cultivar Chinese Spring
Marker19963	ref|XM_006644643.1|	5e-18	68/75(90.67)	100	PREDICTED: Oryza brachyantha heat stress transcription factor A-4b-like (LOC102715622), mRNA
Marker19967	ref|XR_215969.1|	8e-11	51/56(91.07)	76.8	PREDICTED: Setaria italica uncharacterized LOC101775138 (LOC101775138), transcript variant X2, misc_RNA
Marker20038	dbj|AK357387.1|	5e-28	76/78(97.44)	134	Hordeum vulgare subsp. vulgare mRNA for predicted protein, complete cds, clone: NIASHv1052D05
Marker20100	dbj|AK364848.1|	5e-23	73/78(93.59)	117	Hordeum vulgare subsp. vulgare mRNA for predicted protein, complete cds, clone: NIASHv2028M17
Marker20115	ref|XM_006662799.1|	4e-19	72/80(90.00)	104	PREDICTED: Oryza brachyantha phospholipid-transporting ATPase 2-like (LOC102711744), mRNA
Marker2012	emb|HG670306.1|	2e-17	65/71(91.55)	99	Triticum aestivum chromosome 3B, genomic scaffold, cultivar Chinese Spring
Marker20147	gb|AY495544.1|	3e-30	80/82(97.56)	141	Avena sativa centromeric retrotransposon gag-pol polyprotein pseudogene, partial sequence
Marker20278	emb|HG670306.1|	3e-15	56/59(94.92)	91.6	Triticum aestivum chromosome 3B, genomic scaffold, cultivar Chinese Spring
Marker20418	dbj|AK330617.1|	2e-21	74/81(91.36)	111	Triticum aestivum cDNA, clone: SET4_O06, cultivar: Chinese Spring
Marker20483	emb|HG670306.1|	4e-19	68/74(91.89)	104	Triticum aestivum chromosome 3B, genomic scaffold, cultivar Chinese Spring
Marker20490	dbj|AP013107.1|	8e-31	79/80(98.75)	143	Aegilops speltoides mitochondrial DNA, complete sequence
Marker2053	emb|HG670306.1|	2e-21	70/75(93.33)	111	Triticum aestivum chromosome 3B, genomic scaffold, cultivar Chinese Spring
Marker20634	ref|XM_003579553.2|	8e-21	73/80(91.25)	110	PREDICTED: Brachypodium distachyon SWI/SNF complex component SNF12 homolog (LOC100832204), mRNA
Marker20851	gb|JN969602.1|	2e-06	38/40(95.00)	62.1	Lolium perenne retrotransposon Camilla_74D14_1, partial sequence; VRN1 (Lp_74D14_1) and unknown (Lp_74D14_2) genes, complete cds; and retrotransposons Camilla_74D14_2 and Camilla_74D14_3, complete sequence
Marker20937	emb|HG670306.1|	1e-24	77/82(93.90)	122	Triticum aestivum chromosome 3B, genomic scaffold, cultivar Chinese Spring
Marker20952	ref|XM_008653387.1|	3e-20	72/79(91.14)	108	PREDICTED: Zea mays LOC100304438 (cl37738_1), transcript variant X1, mRNA
Marker20984	emb|HG670306.1|	8e-11	60/69(86.96)	76.8	Triticum aestivum chromosome 3B, genomic scaffold, cultivar Chinese Spring
Marker21044	gb|AF181661.1|AF181661	8e-21	83/94(88.30)	110	Triticum aestivum EF-hand Ca2+-binding protein CCD1 (ccd1) mRNA, complete cds
Marker21203	emb|HG670306.1|	8e-26	79/84(94.05)	126	Triticum aestivum chromosome 3B, genomic scaffold, cultivar Chinese Spring
Marker21358	emb|HE805490.1|	2e-32	80/80(100.00)	148	Malus x robusta DNA fragment spanning resistance locus against Erwinia amylovora on linkage group 3, clone 16k15 contig4/4
Marker21369	gb|JX999996.1|	5e-33	81/81(100.00)	150	Lolium perenne mitochondrion, complete genome
Marker21502	gb|EU835981.1|	4e-09	44/47(93.62)	71.3	Triticum aestivum clone BAC 1551N13, complete sequence
Marker21844	dbj|AK332407.1|	8e-26	74/77(96.10)	126	Triticum aestivum cDNA, clone: WT003_O12, cultivar: Chinese Spring
Marker2186	emb|HG670306.1|	1e-13	53/56(94.64)	86.1	Triticum aestivum chromosome 3B, genomic scaffold, cultivar Chinese Spring
Marker22142	emb|HG670306.1|	3e-15	53/55(96.36)	91.6	Triticum aestivum chromosome 3B, genomic scaffold, cultivar Chinese Spring
Marker22218	gb|JQ855501.1|	3e-25	77/82(93.90)	124	Hordeum vulgare subsp. vulgare cultivar Optic mutL-like protein 3 mRNA, complete cds
Marker22284	dbj|AK375879.1|	2e-32	80/80(100.00)	148	Hordeum vulgare subsp. vulgare mRNA for predicted protein, partial cds, clone: NIASHv3108H21
Marker22445	ref|XM_010231313.1|	3e-15	61/67(91.04)	91.6	PREDICTED: Brachypodium distachyon ATP-dependent DNA helicase PIF1-like (LOC100828243), mRNA
Marker2249	emb|HG975515.1|	5e-08	54/62(87.10)	67.6	Solanum lycopersicum chromosome ch03, complete genome
Marker22539	ref|XM_003558888.2|	8e-21	71/77(92.21)	110	PREDICTED: Brachypodium distachyon homeobox protein knotted-1-like 3 (LOC100839642), mRNA
Marker22717	ref|XM_003572548.2|	2e-27	77/80(96.25)	132	PREDICTED: Brachypodium distachyon uncharacterized LOC100821018 (LOC100821018), mRNA
Marker2310	dbj|AB270792.1|	2e-32	85/87(97.70)	148	Malus x domestica MdSFBB9-alpha, S9-RNase, MdSFBB9-beta genes, complete cds, Psi-SFBB9-alpha, Psi-SFBB9-beta pseudogenes
Marker2312943	gb|AY038012.1|	8e-16	62/68(91.18)	93.5	Avena sativa isolate Pc68LrkC4 sequence containing retrotransposon and repetitive DNA linked to receptor kinase gene
Marker23145	ref|XM_003557637.2|	2e-12	60/68(88.24)	82.4	PREDICTED: Brachypodium distachyon protein LONGIFOLIA 1 (LOC100845831), mRNA
Marker23279	dbj|AK375797.1|	5e-23	69/72(95.83)	117	Hordeum vulgare subsp. vulgare mRNA for predicted protein, complete cds, clone: NIASHv3105A14
Marker2336	emb|HG670306.1|	1e-14	60/66(90.91)	89.8	Triticum aestivum chromosome 3B, genomic scaffold, cultivar Chinese Spring
Marker23393	gb|EU977179.1|	8e-26	76/80(95.00)	126	Hordeum vulgare NADP-dependent malic enzyme mRNA, complete cds
Marker23450	gb|DQ984517.1|	4e-19	73/80(91.25)	104	Tripsacum dactyloides cultivar Pete mitochondrion, complete genome
Marker23578	ref|XM_002463163.1|	4e-19	58/59(98.31)	104	Sorghum bicolor hypothetical protein, mRNA
Marker23714	gb|DQ445239.1|	8e-26	86/94(91.49)	126	Hordeum vulgare subsp. vulgare transposon Caspar_M15B-1, partial sequence; transposon Damocles_M15B-1, complete sequence; CBF2A (CBF2A) and putative glutaredoxin protein genes, complete cds; CBF pseudogene, transposon Stowaway_M15B-1, and retrotransposon BARE_M15B-1_SoloLTR, complete sequence; and CBF4B (CBF4B) gene, partial cds
Marker23786	emb|HG670306.1|	6e-22	80/89(89.89)	113	Triticum aestivum chromosome 3B, genomic scaffold, cultivar Chinese Spring
Marker24200	gb|AF033097.1|AF033097	8e-26	76/80(95.00)	126	Avena sativa nonphototropic hypocotyl 1 (NPH1-2) mRNA, complete cds
Marker24280	gb|EU946663.1|	2e-07	37/38(97.37)	65.8	Zea mays clone 321461 mRNA sequence
Marker24341	ref|XM_003568874.2|	8e-21	73/80(91.25)	110	PREDICTED: Brachypodium distachyon transport inhibitor response 1-like protein Os05g0150500 (LOC100822026), mRNA
Marker24425	ref|XM_003565732.2|	4e-24	75/80(93.75)	121	PREDICTED: Brachypodium distachyon uncharacterized LOC100834896 (LOC100834896), mRNA
Marker24429	dbj|AP006266.3|	1e-13	58/64(90.62)	86.1	Oryza sativa Japonica Group genomic DNA, chromosome 7, BAC clone:OSJNBa0003K21
Marker24511	ref|XM_010230650.1|	8e-16	54/56(96.43)	93.5	PREDICTED: Brachypodium distachyon kinesin light chain 3 (LOC100840492), transcript variant X2, mRNA
Marker24695	gb|JX105375.1|	2e-32	80/80(100.00)	148	Camellia sinensis isolate XY12A110 26S ribosomal RNA gene, partial sequence
Marker24827	dbj|AK374155.1|	3e-10	58/67(86.57)	75	Hordeum vulgare subsp. vulgare mRNA for predicted protein, complete cds, clone: NIASHv3056C22
Marker24882	ref|XM_003575455.2|	1e-14	52/54(96.30)	89.8	PREDICTED: Brachypodium distachyon DNA repair protein RAD51 homolog B-like (LOC100826994), mRNA
Marker24998	ref|XM_010240527.1|	2e-16	71/80(88.75)	95.3	PREDICTED: Brachypodium distachyon DNA-directed RNA polymerase V subunit 1 (LOC100825545), mRNA
Marker25059	emb|HG670306.1|	6e-12	61/70(87.14)	80.5	Triticum aestivum chromosome 3B, genomic scaffold, cultivar Chinese Spring
Marker2509	emb|HG670306.1|	2e-07	53/62(85.48)	65.8	Triticum aestivum chromosome 3B, genomic scaffold, cultivar Chinese Spring
Marker25353	dbj|AK373716.1|	2e-11	64/75(85.33)	78.7	Hordeum vulgare subsp. vulgare mRNA for predicted protein, partial cds, clone: NIASHv3041G12
Marker25374	emb|HG670306.1|	2e-21	73/79(92.41)	111	Triticum aestivum chromosome 3B, genomic scaffold, cultivar Chinese Spring
Marker2538	emb|HG670306.1|	8e-06	32/32(100.00)	60.2	Triticum aestivum chromosome 3B, genomic scaffold, cultivar Chinese Spring
Marker25683	ref|XM_010232631.1|	2e-21	74/81(91.36)	111	PREDICTED: Brachypodium distachyon uncharacterized LOC100832445 (LOC100832445), mRNA
Marker25745	dbj|AK354595.1|	4e-09	67/81(82.72)	71.3	Hordeum vulgare subsp. vulgare mRNA for predicted protein, complete cds, clone: NIASHv1008O06
Marker25784	ref|XM_004955412.1|	2e-12	44/44(100.00)	82.4	PREDICTED: Setaria italica uncharacterized LOC101762764 (LOC101762764), mRNA
Marker25861	ref|XM_008660702.1|	1e-08	37/37(100.00)	69.4	PREDICTED: Zea mays uncharacterized LOC100384187 (LOC100384187), transcript variant X1, mRNA
Marker25972	gb|JX999996.1|	6e-27	74/76(97.37)	130	Lolium perenne mitochondrion, complete genome
Marker26256	dbj|AK353752.1|	4e-14	49/50(98.00)	87.9	Hordeum vulgare subsp. vulgare mRNA for predicted protein, complete cds, clone: NIASHv1002I06
Marker26261	dbj|AK370740.1|	1e-24	74/78(94.87)	122	Hordeum vulgare subsp. vulgare mRNA for predicted protein, complete cds, clone: NIASHv2116C08
Marker26487	dbj|AK357311.1|	8e-16	66/74(89.19)	93.5	Hordeum vulgare subsp. vulgare mRNA for predicted protein, complete cds, clone: NIASHv1050G14
Marker2649	gb|JX295577.2|	1e-24	72/75(96.00)	122	Aegilops tauschii chromosome 1Ds prolamin gene locus, complete sequence
Marker26608	dbj|AK354061.1|	8e-26	72/74(97.30)	126	Hordeum vulgare subsp. vulgare mRNA for predicted protein, partial cds, clone: NIASHv1004L16
Marker26623	ref|XM_003580719.2|	4e-19	66/71(92.96)	104	PREDICTED: Brachypodium distachyon zinc finger CCCH domain-containing protein 31-like (LOC100832005), mRNA
Marker26680	ref|XM_003563259.2|	2e-17	69/76(90.79)	99	PREDICTED: Brachypodium distachyon protein S-acyltransferase 24 (LOC100832843), mRNA
Marker26746	dbj|AK335386.1|	8e-26	77/81(95.06)	126	Triticum aestivum cDNA, clone: WT012_M11, cultivar: Chinese Spring
Marker26947	ref|XM_006661524.1|	5e-28	78/81(96.30)	134	PREDICTED: Oryza brachyantha G-type lectin S-receptor-like serine/threonine-protein kinase At5g24080-like (LOC102705190), mRNA
Marker27028	gb|JN120789.1|	1e-18	61/64(95.31)	102	Ferrocalamus rimosivaginus mitochondrion, partial genome
Marker27042	gb|JX999996.1|	8e-26	74/77(96.10)	126	Lolium perenne mitochondrion, complete genome
Marker27079	dbj|AK357336.1|	3e-25	73/76(96.05)	124	Hordeum vulgare subsp. vulgare mRNA for predicted protein, complete cds, clone: NIASHv1051B15
Marker27098	ref|XM_003560239.2|	1e-24	74/78(94.87)	122	PREDICTED: Brachypodium distachyon uncharacterized LOC100837632 (LOC100837632), mRNA
Marker27163	ref|XM_010229358.1|	6e-27	76/79(96.20)	130	PREDICTED: Brachypodium distachyon HEAT repeat-containing protein 5B (LOC100834154), mRNA
Marker27190	ref|XM_002443827.1|	5e-23	78/85(91.76)	117	Sorghum bicolor hypothetical protein, mRNA
Marker27212	dbj|AK358549.1|	3e-20	60/61(98.36)	108	Hordeum vulgare subsp. vulgare mRNA for predicted protein, complete cds, clone: NIASHv1078I02
Marker27719	ref|XM_010235984.1|	2e-12	48/50(96.00)	82.4	PREDICTED: Brachypodium distachyon zinc finger CCCH domain-containing protein 55-like (LOC100827695), transcript variant X3, mRNA
Marker27841	emb|HG670306.1|	1e-19	73/80(91.25)	106	Triticum aestivum chromosome 3B, genomic scaffold, cultivar Chinese Spring
Marker27858	ref|XM_003570538.2|	6e-27	77/80(96.25)	130	PREDICTED: Brachypodium distachyon DNA-directed RNA polymerase III subunit RPC2 (LOC100839519), mRNA
Marker28136	ref|XM_010229240.1|	4e-24	75/80(93.75)	121	PREDICTED: Brachypodium distachyon CBL-interacting protein kinase 24 (LOC100838159), transcript variant X2, mRNA
Marker28309	emb|HG670306.1|	2e-32	80/80(100.00)	148	Triticum aestivum chromosome 3B, genomic scaffold, cultivar Chinese Spring
Marker2838	emb|HG670306.1|	2e-26	75/78(96.15)	128	Triticum aestivum chromosome 3B, genomic scaffold, cultivar Chinese Spring
Marker28572	emb|HG670306.1|	3e-25	71/73(97.26)	124	Triticum aestivum chromosome 3B, genomic scaffold, cultivar Chinese Spring
Marker28767	dbj|AK356712.1|	8e-26	76/80(95.00)	126	Hordeum vulgare subsp. vulgare mRNA for predicted protein, partial cds, clone: NIASHv1038M11
Marker2885	emb|HG670306.1|	7e-07	41/44(93.18)	63.9	Triticum aestivum chromosome 3B, genomic scaffold, cultivar Chinese Spring
Marker2890	gb|AY038013.1|	6e-17	61/65(93.85)	97.1	Avena sativa isolate Pc68LrkC5 sequence containing retrotransposon and repetitive DNA linked to receptor kinase gene
Marker28971	ref|XM_003575345.2|	1e-23	74/79(93.67)	119	PREDICTED: Brachypodium distachyon cryptochrome-1 (LOC100838321), transcript variant X2, mRNA
Marker29089	dbj|AK331856.1|	1e-14	52/54(96.30)	89.8	Triticum aestivum cDNA, clone: WT002_I16, cultivar: Chinese Spring
Marker29347	ref|XM_003558583.2|	2e-22	74/80(92.50)	115	PREDICTED: Brachypodium distachyon pentatricopeptide repeat-containing protein At2g22070 (LOC100823919), mRNA
Marker29396	dbj|AK354442.1|	6e-17	58/61(95.08)	97.1	Hordeum vulgare subsp. vulgare mRNA for predicted protein, complete cds, clone: NIASHv1007G02
Marker29471	ref|XM_003580211.2|	3e-20	71/77(92.21)	108	PREDICTED: Brachypodium distachyon glutamate dehydrogenase 2 (LOC100828452), mRNA
Marker29518	dbj|AP005184.5|	1e-18	57/58(98.28)	102	Oryza sativa Japonica Group genomic DNA, chromosome 7, PAC clone:P0047B07
Marker29642	tpe|HE964057.1|	2e-17	53/53(100.00)	99	TPA_inf: Brachypodium distachyon Ultaconserved-like element ULE171
Marker29666	emb|HG670306.1|	1e-08	53/61(86.89)	69.4	Triticum aestivum chromosome 3B, genomic scaffold, cultivar Chinese Spring
Marker29943	emb|AL732352.2|	2e-17	68/75(90.67)	99	Oryza sativa genomic DNA, chromosome 4, BAC clone: H0124B04, complete sequence
Marker30137	ref|XM_003569278.2|	5e-18	70/78(89.74)	100	PREDICTED: Brachypodium distachyon amino-acid permease BAT1 homolog (LOC100843970), mRNA
Marker30324	ref|XM_002462566.1|	1e-13	64/73(87.67)	86.1	Sorghum bicolor hypothetical protein, mRNA
Marker30424	ref|NM_001301377.1|	6e-27	74/76(97.37)	130	Brachypodium distachyon MADS-box transcription factor 5-like (LOC100824576), mRNA gb|KF469303.1| Brachypodium distachyon MADS-box transcription factor 7 mRNA, complete cds
Marker30477	emb|HG670306.1|	1e-13	53/56(94.64)	86.1	Triticum aestivum chromosome 3B, genomic scaffold, cultivar Chinese Spring
Marker30685	ref|XM_003559881.2|	8e-26	76/80(95.00)	126	PREDICTED: Brachypodium distachyon putative pentatricopeptide repeat-containing protein At3g23330 (LOC100828742), mRNA
Marker3083	gb|FJ975775.1|	2e-32	80/80(100.00)	148	Colpodium drakensbergense retrotransposon Cassandra TRIM, complete sequence
Marker30880	ref|XM_006847960.1|	2e-07	37/38(97.37)	65.8	Amborella trichopoda hypothetical protein (AMTR_s00029p00176560) mRNA, partial cds
Marker30899	emb|HG670306.1|	5e-33	81/81(100.00)	150	Triticum aestivum chromosome 3B, genomic scaffold, cultivar Chinese Spring
Marker31005	dbj|AK249329.1|	3e-15	74/85(87.06)	91.6	Hordeum vulgare subsp. vulgare cDNA clone: FLbaf27p07, mRNA sequence
Marker31059	dbj|AK364135.1|	2e-22	72/77(93.51)	115	Hordeum vulgare subsp. vulgare mRNA for predicted protein, partial cds, clone: NIASHv2022A18
Marker3124	gb|DQ680849.1|	5e-18	61/64(95.31)	100	Avena strigosa beta-amyrin synthase (Sad1) and cytochrome P450 CYP51H10 (Sad2) genes, complete cds
Marker31285	gb|KM225858.1|	4e-19	70/77(90.91)	104	Zea mays subsp. mays aldehyde dehydrogenase 2-5 (rf2e) mRNA, complete cds
Marker31326	dbj|AK364286.1|	8e-11	41/41(100.00)	76.8	Hordeum vulgare subsp. vulgare mRNA for predicted protein, partial cds, clone: NIASHv2023H04
Marker31449	ref|XM_003565315.2|	6e-22	73/79(92.41)	113	PREDICTED: Brachypodium distachyon putative pentatricopeptide repeat-containing protein At2g01510 (LOC100828578), mRNA
Marker31681	dbj|AK375602.1|	1e-28	134/160(83.75)	135	Hordeum vulgare subsp. vulgare mRNA for predicted protein, complete cds, clone: NIASHv3099E11
Marker31916	ref|XM_010235627.1|	1e-23	74/79(93.67)	119	PREDICTED: Brachypodium distachyon EID1-like F-box protein 2 (LOC100839213), transcript variant X2, mRNA
Marker31919	gb|HQ897164.1|	6e-22	71/76(93.42)	113	Triticum aestivum D genome protein phosphatase 2A structural subunit gene, complete cds
Marker31926	dbj|AK332249.1|	5e-28	78/81(96.30)	134	Triticum aestivum cDNA, clone: WT003_I07, cultivar: Chinese Spring
Marker3203	emb|HG670306.1|	6e-12	51/55(92.73)	80.5	Triticum aestivum chromosome 3B, genomic scaffold, cultivar Chinese Spring
Marker32099	emb|FR745888.1|	2e-21	72/78(92.31)	111	Aegilops tauschii mRNA for KAO protein
Marker3227	emb|HG670306.1|	2e-31	80/81(98.77)	145	Triticum aestivum chromosome 3B, genomic scaffold, cultivar Chinese Spring
Marker32297	emb|HG670306.1|	2e-06	39/42(92.86)	62.1	Triticum aestivum chromosome 3B, genomic scaffold, cultivar Chinese Spring
Marker32326	dbj|AK370309.1|	8e-31	79/80(98.75)	143	Hordeum vulgare subsp. vulgare mRNA for predicted protein, complete cds, clone: NIASHv2108J05
Marker32425	gb|JX999996.1|	5e-28	78/81(96.30)	134	Lolium perenne mitochondrion, complete genome
Marker32517	emb|HG670306.1|	3e-25	76/80(95.00)	124	Triticum aestivum chromosome 3B, genomic scaffold, cultivar Chinese Spring
Marker32685	dbj|AK363069.1|	2e-26	75/78(96.15)	128	Hordeum vulgare subsp. vulgare mRNA for predicted protein, complete cds, clone: NIASHv2012I07
Marker3273	gb|DQ445239.1|	8e-26	76/80(95.00)	126	Hordeum vulgare subsp. vulgare transposon Caspar_M15B-1, partial sequence; transposon Damocles_M15B-1, complete sequence; CBF2A (CBF2A) and putative glutaredoxin protein genes, complete cds; CBF pseudogene, transposon Stowaway_M15B-1, and retrotransposon BARE_M15B-1_SoloLTR, complete sequence; and CBF4B (CBF4B) gene, partial cds
Marker32776	dbj|AK370543.1|	3e-25	75/79(94.94)	124	Hordeum vulgare subsp. vulgare mRNA for predicted protein, complete cds, clone: NIASHv2112E12
Marker32849	emb|HG670306.1|	3e-20	72/79(91.14)	108	Triticum aestivum chromosome 3B, genomic scaffold, cultivar Chinese Spring
Marker32887	emb|FP096229.1|	2e-17	71/80(88.75)	99	Phyllostachys edulis cDNA clone: bphylf034c18, full insert sequence
Marker33076	dbj|AK376532.1|	8e-56	150/163(92.02)	226	Hordeum vulgare subsp. vulgare mRNA for predicted protein, complete cds, clone: NIASHv3126O18
Marker33115	dbj|AK369585.1|	8e-26	76/80(95.00)	126	Hordeum vulgare subsp. vulgare mRNA for predicted protein, complete cds, clone: NIASHv2093O21
Marker33187	gb|JX999996.1|	1e-33	82/82(100.00)	152	Lolium perenne mitochondrion, complete genome
Marker33215	gb|KF184683.1|	4e-24	75/80(93.75)	121	Saccharum hybrid cultivar R570 clone BAC 109M04 complete sequence
Marker33253	ref|XM_006653453.1|	1e-08	43/46(93.48)	69.4	PREDICTED: Oryza brachyantha protein POLYCHOME-like (LOC102705250), mRNA
Marker33416	gb|AY011123.1|	4e-29	79/81(97.53)	137	Dactylis glomerata mitochondrial processing peptidase alpha-chain precursor (DGMPP) mRNA, complete cds
Marker3342	ref|XM_003063589.1|	8e-06	37/39(94.87)	60.2	Micromonas pusilla CCMP1545 predicted protein, mRNA
Marker33420	dbj|AK373916.1|	2e-27	77/80(96.25)	132	Hordeum vulgare subsp. vulgare mRNA for predicted protein, complete cds, clone: NIASHv3047F15
Marker33503	ref|XM_003566857.2|	5e-13	47/48(97.92)	84.2	PREDICTED: Brachypodium distachyon probable WRKY transcription factor 71 (LOC100825711), mRNA
Marker33604	emb|HG670306.1|	5e-33	81/81(100.00)	150	Triticum aestivum chromosome 3B, genomic scaffold, cultivar Chinese Spring
Marker33613	ref|XM_003572425.2|	7e-07	46/52(88.46)	63.9	PREDICTED: Brachypodium distachyon uncharacterized LOC100823995 (LOC100823995), mRNA
Marker33640	dbj|AK369540.1|	2e-16	71/81(87.65)	95.3	Hordeum vulgare subsp. vulgare mRNA for predicted protein, complete cds, clone: NIASHv2093B08
Marker33680	gb|DQ680849.1|	5e-18	61/64(95.31)	100	Avena strigosa beta-amyrin synthase (Sad1) and cytochrome P450 CYP51H10 (Sad2) genes, complete cds
Marker33730	gb|JX999996.1|	1e-33	82/82(100.00)	152	Lolium perenne mitochondrion, complete genome
Marker33774	ref|XM_010238844.1|	1e-19	71/78(91.03)	106	PREDICTED: Brachypodium distachyon protein MODIFIER OF SNC1 1 (LOC100821059), transcript variant X2, mRNA
Marker33820	emb|HG670306.1|	4e-19	72/80(90.00)	104	Triticum aestivum chromosome 3B, genomic scaffold, cultivar Chinese Spring
Marker33840	ref|XM_003578030.2|	4e-19	70/77(90.91)	104	PREDICTED: Brachypodium distachyon type I inositol 1,4,5-trisphosphate 5-phosphatase CVP2-like (LOC100825249), mRNA
Marker3389	gb|AF474071.1|	1e-19	76/85(89.41)	106	Hordeum vulgare subsp. vulgare cultivar Morex BAC clone 745c13, complete sequence
Marker33905	ref|XM_003570565.2|	1e-28	79/82(96.34)	135	PREDICTED: Brachypodium distachyon probable pectin methyltransferase QUA2 (LOC100821410), mRNA
Marker34101	ref|XM_004981947.1|	8e-26	74/77(96.10)	126	PREDICTED: Setaria italica coatomer subunit alpha-3-like (LOC101759451), mRNA
Marker34112	ref|NM_001053675.1|	4e-19	64/68(94.12)	104	Oryza sativa Japonica Group Os02g0557600 (Os02g0557600) mRNA, complete cds
Marker34161	ref|XM_008670786.1|	4e-24	73/77(94.81)	121	PREDICTED: Zea mays cytochrome P450 87A3 (LOC103646058), transcript variant X2, mRNA
Marker34245	emb|HG670306.1|	8e-21	73/80(91.25)	110	Triticum aestivum chromosome 3B, genomic scaffold, cultivar Chinese Spring
Marker34261	dbj|AK376938.1|	2e-27	77/80(96.25)	132	Hordeum vulgare subsp. vulgare mRNA for predicted protein, complete cds, clone: NIASHv3144H11
Marker34297	ref|XM_003574139.2|	4e-24	78/84(92.86)	121	PREDICTED: Brachypodium distachyon probable methyltransferase PMT17 (LOC100828212), transcript variant X5, mRNA
Marker34333	ref|NM_001056478.1|	8e-11	51/56(91.07)	76.8	Oryza sativa Japonica Group Os03g0318400 (Os03g0318400) mRNA, complete cds
Marker34346	dbj|AK363098.1|	8e-31	79/80(98.75)	143	Hordeum vulgare subsp. vulgare mRNA for predicted protein, complete cds, clone: NIASHv2012L14
Marker34527	dbj|AK371594.1|	2e-27	77/80(96.25)	132	Hordeum vulgare subsp. vulgare mRNA for predicted protein, complete cds, clone: NIASHv2137O18
Marker3453	gb|JN969602.1|	1e-19	66/70(94.29)	106	Lolium perenne retrotransposon Camilla_74D14_1, partial sequence; VRN1 (Lp_74D14_1) and unknown (Lp_74D14_2) genes, complete cds; and retrotransposons Camilla_74D14_2 and Camilla_74D14_3, complete sequence
Marker34728	emb|HG670306.1|	8e-26	76/80(95.00)	126	Triticum aestivum chromosome 3B, genomic scaffold, cultivar Chinese Spring
Marker34749	gb|JN120789.1|	5e-33	81/81(100.00)	150	Ferrocalamus rimosivaginus mitochondrion, partial genome
Marker34908	ref|XM_003579631.2|	2e-16	71/81(87.65)	95.3	PREDICTED: Brachypodium distachyon RNA polymerase II C-terminal domain phosphatase-like 4 (LOC100831091), transcript variant X2, mRNA
Marker35474	gb|HM446023.1|	5e-23	76/82(92.68)	117	Hordeum vulgare subsp. vulgare heat shock factor A2a (HsfA2a) mRNA, partial cds
Marker35509	dbj|AK332099.1|	1e-19	67/72(93.06)	106	Triticum aestivum cDNA, clone: WT003_C08, cultivar: Chinese Spring
Marker35884	ref|XM_002453438.1|	2e-21	70/75(93.33)	111	Sorghum bicolor hypothetical protein, mRNA
Marker35905	ref|XM_010240514.1|	8e-16	64/71(90.14)	93.5	PREDICTED: Brachypodium distachyon probable protein phosphatase 2C 73 (LOC100820948), mRNA
Marker36224	emb|X53957.1|	3e-30	80/82(97.56)	141	Wheat FBP gene for chloroplast fructose-1,6-bisphosphatase
Marker36457	ref|XM_003563673.2|	2e-16	59/63(93.65)	95.3	PREDICTED: Brachypodium distachyon GATA transcription factor 21-like (LOC100833248), mRNA
Marker36553	dbj|AK376405.1|	6e-22	71/76(93.42)	113	Hordeum vulgare subsp. vulgare mRNA for predicted protein, complete cds, clone: NIASHv3123A01
Marker36954	dbj|AK376220.1|	7e-07	36/37(97.30)	63.9	Hordeum vulgare subsp. vulgare mRNA for predicted protein, complete cds, clone: NIASHv3118I18
Marker37077	dbj|AK354103.1|	5e-23	67/69(97.10)	117	Hordeum vulgare subsp. vulgare mRNA for predicted protein, complete cds, clone: NIASHv1005A07
Marker3716	gb|JN969603.1|	4e-29	78/80(97.50)	137	Lolium perenne retrotransposon Lotte_7D23_1 and transposon retrotransposon Camilla_7D23_1, complete sequence; and VRN1 (Lp_7D23_1) gene, complete cds
Marker37199	ref|XM_003577090.2|	5e-28	78/81(96.30)	134	PREDICTED: Brachypodium distachyon phosphoglucan phosphatase LSF2, chloroplastic (LOC100840963), mRNA
Marker37427	dbj|AK333629.1|	4e-29	78/80(97.50)	137	Triticum aestivum cDNA, clone: WT006_P04, cultivar: Chinese Spring
Marker37650	dbj|AK372559.1|	1e-28	77/79(97.47)	135	Hordeum vulgare subsp. vulgare mRNA for predicted protein, complete cds, clone: NIASHv3004P23
Marker37678	dbj|AK367928.1|	1e-23	74/79(93.67)	119	Hordeum vulgare subsp. vulgare mRNA for predicted protein, complete cds, clone: NIASHv2065A05
Marker37683	dbj|AP013107.1|	2e-32	80/80(100.00)	148	Aegilops speltoides mitochondrial DNA, complete sequence
Marker3770	gb|AF166121.1|AF166121	1e-19	71/78(91.03)	106	Hordeum vulgare Cf2/Cf5 disease resistance protein homolog (Big1) gene, complete cds
Marker37774	dbj|AK355879.1|	2e-07	47/53(88.68)	65.8	Hordeum vulgare subsp. vulgare mRNA for predicted protein, partial cds, clone: NIASHv1027G22
Marker37916	emb|HG670306.1|	2e-22	74/80(92.50)	115	Triticum aestivum chromosome 3B, genomic scaffold, cultivar Chinese Spring
Marker37993	ref|XM_003577555.2|	3e-20	62/64(96.88)	108	PREDICTED: Brachypodium distachyon dolichol phosphate-mannose biosynthesis regulatory protein (LOC100831684), transcript variant X3, mRNA
Marker38024	ref|XM_003576126.2|	2e-22	74/80(92.50)	115	PREDICTED: Brachypodium distachyon cell division cycle 5-like protein (LOC100830760), mRNA
Marker38145	ref|XM_003559241.2|	7e-07	34/34(100.00)	63.9	PREDICTED: Brachypodium distachyon uncharacterized LOC100829644 (LOC100829644), mRNA
Marker38292	ref|XM_010239803.1|	1e-29	79/81(97.53)	139	PREDICTED: Brachypodium distachyon protein HOTHEAD-like (LOC100836391), mRNA
Marker38376	emb|HG670306.1|	2e-27	77/80(96.25)	132	Triticum aestivum chromosome 3B, genomic scaffold, cultivar Chinese Spring
Marker3846	gb|HM582429.1|	6e-12	53/58(91.38)	80.5	Agrostis stolonifera microsatellite AsNJGA1753 sequence
Marker38640	ref|XM_003569382.2|	6e-27	76/79(96.20)	130	PREDICTED: Brachypodium distachyon serine/threonine-protein kinase HT1-like (LOC100823578), mRNA
Marker38671	emb|HG670306.1|	8e-21	75/82(91.46)	110	Triticum aestivum chromosome 3B, genomic scaffold, cultivar Chinese Spring
Marker3888	emb|HG670306.1|	1e-13	64/73(87.67)	86.1	Triticum aestivum chromosome 3B, genomic scaffold, cultivar Chinese Spring
Marker3914	gb|AY772017.1|	2e-11	48/51(94.12)	78.7	Zingeria biebersteiniana clone ESzb-L-1 transposon En/Spm-like, partial sequence
Marker3919	gb|AY323230.1|	8e-21	73/80(91.25)	110	Deschampsia antarctica cold-regulated glutaredoxin gene, 5' flanking region and partial cds
Marker39282	ref|XM_010237646.1|	6e-27	74/76(97.37)	130	PREDICTED: Brachypodium distachyon diphthine--ammonia ligase (LOC100838496), transcript variant X2, mRNA
Marker39418	gb|EF587267.1|	4e-24	73/77(94.81)	121	Triticum aestivum R2R3 Myb-like protein (PIMP1) mRNA, complete cds
Marker39529	ref|XM_010229933.1|	6e-27	78/82(95.12)	130	PREDICTED: Brachypodium distachyon probable cellulose synthase A catalytic subunit 8 [UDP-forming] (LOC100833611), transcript variant X2, mRNA
Marker39852	ref|XM_006663975.1|	2e-22	70/74(94.59)	115	PREDICTED: Oryza brachyantha uncharacterized LOC102700758 (LOC102700758), mRNA
Marker39859	emb|HG670306.1|	2e-27	75/77(97.40)	132	Triticum aestivum chromosome 3B, genomic scaffold, cultivar Chinese Spring
Marker39899	emb|FP099829.1|	5e-28	78/81(96.30)	134	Phyllostachys edulis cDNA clone: bphyem207f23, full insert sequence
Marker3991	emb|HG670306.1|	2e-06	48/55(87.27)	62.1	Triticum aestivum chromosome 3B, genomic scaffold, cultivar Chinese Spring
Marker40039	ref|XM_004956532.1|	4e-24	71/74(95.95)	121	PREDICTED: Setaria italica ATP-dependent DNA helicase 2 subunit KU70-like (LOC101753324), mRNA
Marker40081	gb|DQ680849.1|	2e-11	46/48(95.83)	78.7	Avena strigosa beta-amyrin synthase (Sad1) and cytochrome P450 CYP51H10 (Sad2) genes, complete cds
Marker40084	ref|XM_010242123.1|	2e-07	52/59(88.14)	65.8	PREDICTED: Brachypodium distachyon probable LRR receptor-like serine/threonine-protein kinase At1g56140 (LOC100836312), mRNA
Marker40136	dbj|AK335458.1|	4e-29	78/80(97.50)	137	Triticum aestivum cDNA, clone: WT012_P06, cultivar: Chinese Spring
Marker40146	gb|FJ968745.1|	2e-32	80/80(100.00)	148	Dactylis glomerata cytosolic heat shock protein 90.2 mRNA, complete cds
Marker4015	gb|DQ680849.1|	2e-27	75/77(97.40)	132	Avena strigosa beta-amyrin synthase (Sad1) and cytochrome P450 CYP51H10 (Sad2) genes, complete cds
Marker40152	dbj|AK252324.1|	8e-26	79/84(94.05)	126	Hordeum vulgare subsp. vulgare cDNA clone: FLbaf160j01, mRNA sequence
Marker40417	dbj|AP001168.1|	2e-11	46/48(95.83)	78.7	Oryza sativa Japonica Group genomic DNA, chromosome 6, clone:P0425F02
Marker4051	emb|HG670306.1|	1e-09	43/45(95.56)	73.1	Triticum aestivum chromosome 3B, genomic scaffold, cultivar Chinese Spring
Marker40883	dbj|AK371691.1|	8e-21	73/80(91.25)	110	Hordeum vulgare subsp. vulgare mRNA for predicted protein, complete cds, clone: NIASHv2140C20
Marker40906	emb|HG670306.1|	6e-22	65/67(97.01)	113	Triticum aestivum chromosome 3B, genomic scaffold, cultivar Chinese Spring
Marker41299	ref|XM_004975955.1|	4e-24	75/80(93.75)	121	PREDICTED: Setaria italica uncharacterized LOC101772359 (LOC101772359), mRNA
Marker4135	gb|KF184865.1|	1e-19	69/75(92.00)	106	Saccharum hybrid cultivar R570 clone BAC 190D16 complete sequence
Marker41361	emb|HG670306.1|	1e-09	59/69(85.51)	73.1	Triticum aestivum chromosome 3B, genomic scaffold, cultivar Chinese Spring
Marker41397	dbj|AP006169.3|	6e-12	56/62(90.32)	80.5	Oryza sativa Japonica Group genomic DNA, chromosome 9, BAC clone:OSJNBa0026C08
Marker41429	ref|XM_003568227.2|	6e-27	76/79(96.20)	130	PREDICTED: Brachypodium distachyon uncharacterized LOC100832139 (LOC100832139), mRNA
Marker41453	ref|XM_003570045.2|	1e-29	79/81(97.53)	139	PREDICTED: Brachypodium distachyon probable methyltransferase PMT15 (LOC100843876), mRNA
Marker41475	dbj|AK330434.1|	4e-24	75/80(93.75)	121	Triticum aestivum cDNA, clone: SET4_H05, cultivar: Chinese Spring
Marker41591	dbj|AK370156.1|	8e-31	82/84(97.62)	143	Hordeum vulgare subsp. vulgare mRNA for predicted protein, complete cds, clone: NIASHv2105N04
Marker41674	emb|HG670306.1|	2e-32	83/84(98.81)	148	Triticum aestivum chromosome 3B, genomic scaffold, cultivar Chinese Spring
Marker4186	emb|HG670306.1|	2e-17	71/80(88.75)	99	Triticum aestivum chromosome 3B, genomic scaffold, cultivar Chinese Spring
Marker41951	ref|XM_003578094.2|	5e-08	38/39(97.44)	67.6	PREDICTED: Brachypodium distachyon AP2-like ethylene-responsive transcription factor At1g16060 (LOC100845338), mRNA
Marker42084	dbj|AK334615.1|	1e-24	74/78(94.87)	122	Triticum aestivum cDNA, clone: WT010_H17, cultivar: Chinese Spring
Marker4209	emb|HG670306.1|	8e-26	76/80(95.00)	126	Triticum aestivum chromosome 3B, genomic scaffold, cultivar Chinese Spring
Marker42113	ref|XM_003557102.2|	5e-28	76/78(97.44)	134	PREDICTED: Brachypodium distachyon 6-phosphogluconate dehydrogenase, decarboxylating 1 (LOC100836182), mRNA
Marker42610	emb|HG670306.1|	6e-12	59/67(88.06)	80.5	Triticum aestivum chromosome 3B, genomic scaffold, cultivar Chinese Spring
Marker43074	ref|XR_733152.1|	3e-10	48/52(92.31)	75	PREDICTED: Brachypodium distachyon uncharacterized LOC100841392 (LOC100841392), transcript variant X5, ncRNA
Marker43119	ref|XM_003564002.2|	1e-24	72/75(96.00)	122	PREDICTED: Brachypodium distachyon vacuolar amino acid transporter 1-like (LOC100834390), mRNA
Marker43178	emb|HG670306.1|	2e-27	75/77(97.40)	132	Triticum aestivum chromosome 3B, genomic scaffold, cultivar Chinese Spring
Marker43200	gb|AC093952.2|	2e-07	43/47(91.49)	65.8	Oryza sativa Japonica Group chromosome 5 clone OJ1004_E02, complete sequence
Marker43302	ref|XM_010238640.1|	4e-24	71/74(95.95)	121	PREDICTED: Brachypodium distachyon brefeldin A-inhibited guanine nucleotide-exchange protein 5 (LOC100836709), mRNA
Marker43501	gb|AY089999.1|	6e-12	64/75(85.33)	80.5	Lolium perenne CACTA-family transposon sequence
Marker4368	emb|HG670306.1|	2e-06	55/66(83.33)	62.1	Triticum aestivum chromosome 3B, genomic scaffold, cultivar Chinese Spring
Marker4382	emb|HE805490.1|	2e-32	80/80(100.00)	148	Malus x robusta DNA fragment spanning resistance locus against Erwinia amylovora on linkage group 3, clone 16k15 contig4/4
Marker43848	dbj|AK367981.1|	2e-22	74/80(92.50)	115	Hordeum vulgare subsp. vulgare mRNA for predicted protein, complete cds, clone: NIASHv2065N22
Marker43932	dbj|AK356654.1|	2e-31	78/78(100.00)	145	Hordeum vulgare subsp. vulgare mRNA for predicted protein, partial cds, clone: NIASHv1037K06
Marker44018	ref|XM_003561790.2|	5e-23	77/84(91.67)	117	PREDICTED: Brachypodium distachyon uncharacterized LOC100825689 (LOC100825689), mRNA
Marker44175	ref|XM_006644340.1|	4e-09	44/47(93.62)	71.3	PREDICTED: Oryza brachyantha probable receptor-like protein kinase At2g42960-like (LOC102719997), transcript variant X2, mRNA
Marker44203	ref|XM_003575949.2|	2e-31	82/84(97.62)	145	PREDICTED: Brachypodium distachyon CSC1-like protein RXW8 (LOC100837718), transcript variant X2, mRNA
Marker44582	emb|HG670306.1|	1e-08	47/52(90.38)	69.4	Triticum aestivum chromosome 3B, genomic scaffold, cultivar Chinese Spring
Marker44594	ref|XM_010233160.1|	3e-20	70/76(92.11)	108	PREDICTED: Brachypodium distachyon uncharacterized LOC100823822 (LOC100823822), mRNA
Marker44638	dbj|AK362439.1|	4e-29	78/80(97.50)	137	Hordeum vulgare subsp. vulgare mRNA for predicted protein, complete cds, clone: NIASHv2005E18
Marker44710	emb|HG670306.1|	4e-44	143/160(89.38)	187	Triticum aestivum chromosome 3B, genomic scaffold, cultivar Chinese Spring
Marker44718	dbj|AK373628.1|	8e-26	76/80(95.00)	126	Hordeum vulgare subsp. vulgare mRNA for predicted protein, complete cds, clone: NIASHv3037H08
Marker44759	ref|XM_010233553.1|	6e-27	76/79(96.20)	130	PREDICTED: Brachypodium distachyon ABC transporter D family member 1 (LOC100823561), mRNA
Marker44771	dbj|AP005695.3|	2e-11	46/48(95.83)	78.7	Oryza sativa Japonica Group genomic DNA, chromosome 6, BAC clone:OSJNBa0063H02
Marker44809	ref|XM_003577653.2|	2e-17	55/56(98.21)	99	PREDICTED: Brachypodium distachyon uncharacterized aarF domain-containing protein kinase At4g31390, chloroplastic (LOC100835884), mRNA
Marker4486	emb|HG670306.1|	6e-27	76/79(96.20)	130	Triticum aestivum chromosome 3B, genomic scaffold, cultivar Chinese Spring
Marker44929	dbj|AK360582.1|	5e-18	70/78(89.74)	100	Hordeum vulgare subsp. vulgare mRNA for predicted protein, complete cds, clone: NIASHv1121G13
Marker45017	ref|XM_008662684.1|	2e-32	80/80(100.00)	148	PREDICTED: Zea mays ribosomal protein S2, mitochondrial (LOC103640023), mRNA
Marker45023	dbj|AK357574.1|	1e-14	56/60(93.33)	89.8	Hordeum vulgare subsp. vulgare mRNA for predicted protein, complete cds, clone: NIASHv1056O19
Marker45300	gb|AC231885.1|	4e-29	78/80(97.50)	137	Oryza minuta clone OM__Ba0080G04, complete sequence
Marker45393	dbj|AK372019.1|	2e-11	46/48(95.83)	78.7	Hordeum vulgare subsp. vulgare mRNA for predicted protein, partial cds, clone: NIASHv2145A13
Marker45617	ref|XM_010236642.1|	6e-17	66/73(90.41)	97.1	PREDICTED: Brachypodium distachyon uncharacterized GPI-anchored protein At1g61900 (LOC100821422), transcript variant X3, mRNA
Marker45640	gb|KF887484.1|	5e-33	81/81(100.00)	150	Deschampsia antarctica plastid, complete genome
Marker45755	emb|HG670306.1|	3e-15	69/79(87.34)	91.6	Triticum aestivum chromosome 3B, genomic scaffold, cultivar Chinese Spring
Marker45920	ref|XM_002454013.1|	4e-24	75/80(93.75)	121	Sorghum bicolor hypothetical protein, mRNA
Marker45988	dbj|AK373978.1|	8e-16	68/77(88.31)	93.5	Hordeum vulgare subsp. vulgare mRNA for predicted protein, complete cds, clone: NIASHv3049M05
Marker46006	dbj|AK355971.1|	1e-24	76/81(93.83)	122	Hordeum vulgare subsp. vulgare mRNA for predicted protein, partial cds, clone: NIASHv1028G17
Marker46018	gb|JX999996.1|	8e-31	79/80(98.75)	143	Lolium perenne mitochondrion, complete genome
Marker46071	ref|XM_003573536.2|	2e-27	75/77(97.40)	132	PREDICTED: Brachypodium distachyon xyloglucan endotransglycosylase/hydrolase protein 8-like (LOC100846735), mRNA
Marker4621	gb|JN969603.1|	4e-29	78/80(97.50)	137	Lolium perenne retrotransposon Lotte_7D23_1 and transposon retrotransposon Camilla_7D23_1, complete sequence; and VRN1 (Lp_7D23_1) gene, complete cds
Marker46270	ref|XM_003571104.2|	2e-16	71/81(87.65)	95.3	PREDICTED: Brachypodium distachyon G-type lectin S-receptor-like serine/threonine-protein kinase SD2-5 (LOC100828900), mRNA
Marker46598	ref|XM_010242302.1|	8e-26	74/77(96.10)	126	PREDICTED: Brachypodium distachyon sacsin (LOC100821071), mRNA
Marker46641	ref|XM_004978831.1|	5e-13	55/60(91.67)	84.2	PREDICTED: Setaria italica probable methyltransferase PMT26-like (LOC101763207), mRNA
Marker46767	dbj|AK332291.1|	2e-27	77/80(96.25)	132	Triticum aestivum cDNA, clone: SET1_M14, cultivar: Chinese Spring
Marker46822	ref|XM_002446467.1|	4e-24	75/79(94.94)	121	Sorghum bicolor hypothetical protein, mRNA
Marker46840	emb|HG670306.1|	3e-10	58/67(86.57)	75	Triticum aestivum chromosome 3B, genomic scaffold, cultivar Chinese Spring
Marker46924	dbj|AB514115.1|	8e-31	79/80(98.75)	143	Alopecurus aequalis AaTUA1 mRNA for alpha-tubulin, complete cds
Marker47026	gb|EU730895.1|	6e-12	53/58(91.38)	80.5	Brachypodium distachyon clone BAC DB009O11, complete sequence
Marker47054	dbj|AK362283.1|	2e-26	75/78(96.15)	128	Hordeum vulgare subsp. vulgare mRNA for predicted protein, complete cds, clone: NIASHv2003P10
Marker47099	ref|XM_003578535.2|	5e-28	78/81(96.30)	134	PREDICTED: Brachypodium distachyon probable galacturonosyltransferase 13 (LOC100825154), mRNA
Marker47177	ref|XM_010242302.1|	2e-17	71/80(88.75)	99	PREDICTED: Brachypodium distachyon sacsin (LOC100821071), mRNA
Marker4728	gb|DQ680849.1|	2e-27	77/80(96.25)	132	Avena strigosa beta-amyrin synthase (Sad1) and cytochrome P450 CYP51H10 (Sad2) genes, complete cds
Marker475274	emb|HG670306.1|	6e-17	66/73(90.41)	97.1	Triticum aestivum chromosome 3B, genomic scaffold, cultivar Chinese Spring
Marker4762	gb|AC243249.1|	5e-18	58/60(96.67)	100	Panicum virgatum clone PV_ABa094-D05, complete sequence
Marker4780	dbj|AK369159.1|	6e-17	64/70(91.43)	97.1	Hordeum vulgare subsp. vulgare mRNA for predicted protein, complete cds, clone: NIASHv2085P24
Marker47825	ref|XR_732920.1|	8e-26	76/80(95.00)	126	PREDICTED: Brachypodium distachyon uncharacterized LOC100834683 (LOC100834683), transcript variant X3, ncRNA
Marker4789	dbj|AK249156.1|	8e-26	74/77(96.10)	126	Hordeum vulgare subsp. vulgare cDNA clone: FLbaf14g17, mRNA sequence
Marker48033	ref|NM_001186528.1|	4e-14	54/57(94.74)	87.9	Oryza sativa Japonica Group Os03g0395100 (Os03g0395100) mRNA, partial cds
Marker48310	dbj|AK358541.1|	8e-31	79/80(98.75)	143	Hordeum vulgare subsp. vulgare mRNA for predicted protein, complete cds, clone: NIASHv1078E10
Marker48314	dbj|AK367701.1|	1e-24	74/78(94.87)	122	Hordeum vulgare subsp. vulgare mRNA for predicted protein, partial cds, clone: NIASHv2060L07
Marker48436	dbj|AK354834.1|	3e-35	145/170(85.29)	158	Hordeum vulgare subsp. vulgare mRNA for predicted protein, complete cds, clone: NIASHv1011N06
Marker48602	dbj|AP013107.1|	5e-33	81/81(100.00)	150	Aegilops speltoides mitochondrial DNA, complete sequence
Marker48622	gb|AY643843.1|AY643842S2	8e-31	79/80(98.75)	143	Hordeum vulgare subsp. vulgare clones BAC 519K7 and 799C8 hardness locus region
Marker4893	emb|HG670306.1|	4e-09	38/38(100.00)	71.3	Triticum aestivum chromosome 3B, genomic scaffold, cultivar Chinese Spring
Marker49221	dbj|LC005978.1|	5e-33	81/81(100.00)	150	Triticum macha chloroplast DNA, complete genome
Marker49238	dbj|AK330623.1|	2e-22	72/77(93.51)	115	Triticum aestivum cDNA, clone: SET4_O13, cultivar: Chinese Spring
Marker49275	dbj|AK362062.1|	1e-23	72/76(94.74)	119	Hordeum vulgare subsp. vulgare mRNA for predicted protein, complete cds, clone: NIASHv2002B20
Marker49287	dbj|AB379822.1|	6e-17	64/70(91.43)	97.1	Oryza sativa Japonica Group retrotransposon Renovator DNA, complete sequence
Marker493311	gb|JN969603.1|	6e-27	76/79(96.20)	130	Lolium perenne retrotransposon Lotte_7D23_1 and transposon retrotransposon Camilla_7D23_1, complete sequence; and VRN1 (Lp_7D23_1) gene, complete cds
Marker49511	ref|NM_001051158.2|	1e-14	68/78(87.18)	89.8	Oryza sativa Japonica Group Os01g0817400 (Os01g0817400) mRNA, complete cds
Marker4979	emb|HG670306.1|	8e-26	76/80(95.00)	126	Triticum aestivum chromosome 3B, genomic scaffold, cultivar Chinese Spring
Marker49887	ref|XM_010240001.1|	4e-19	63/66(95.45)	104	PREDICTED: Brachypodium distachyon uncharacterized LOC100826810 (LOC100826810), transcript variant X3, mRNA
Marker49907	dbj|AK376315.1|	8e-31	79/80(98.75)	143	Hordeum vulgare subsp. vulgare mRNA for predicted protein, complete cds, clone: NIASHv3120L16
Marker50394	dbj|AK251255.1|	2e-07	53/61(86.89)	65.8	Hordeum vulgare subsp. vulgare cDNA clone: FLbaf115d04, mRNA sequence
Marker5049	ref|XM_009343415.1|	2e-32	80/80(100.00)	148	PREDICTED: Pyrus x bretschneideri uncharacterized LOC103933717 (LOC103933717), mRNA
Marker5054	gb|FJ477093.1|	3e-30	78/79(98.73)	141	Hordeum vulgare cultivar Cepada capa Rym4 and MCT-1 genes, complete cds
Marker50579	ref|XM_003572335.2|	4e-29	78/80(97.50)	137	PREDICTED: Brachypodium distachyon D-amino-acid transaminase, chloroplastic-like (LOC100841858), mRNA
Marker50818	dbj|AK365280.1|	8e-26	76/80(95.00)	126	Hordeum vulgare subsp. vulgare mRNA for predicted protein, complete cds, clone: NIASHv2033A23
Marker50870	dbj|AK364419.1|	2e-22	76/82(92.68)	115	Hordeum vulgare subsp. vulgare mRNA for predicted protein, complete cds, clone: NIASHv2024P09
Marker50903	ref|XM_004986817.1|	6e-17	69/77(89.61)	97.1	PREDICTED: Setaria italica putative UPF0481 protein At3g02645-like (LOC101786061), mRNA
Marker51161	ref|XM_006644015.1|	2e-12	62/71(87.32)	82.4	PREDICTED: Oryza brachyantha auxin-responsive protein IAA4-like (LOC102717011), mRNA
Marker51299	ref|XM_010238455.1|	1e-13	56/61(91.80)	86.1	PREDICTED: Brachypodium distachyon uncharacterized LOC104584247 (LOC104584247), mRNA
Marker51339	dbj|AK363338.1|	2e-21	72/78(92.31)	111	Hordeum vulgare subsp. vulgare mRNA for predicted protein, complete cds, clone: NIASHv2014I19
Marker51635	dbj|AK356522.1|	8e-21	59/59(100.00)	110	Hordeum vulgare subsp. vulgare mRNA for predicted protein, complete cds, clone: NIASHv1035N14
Marker51659	ref|XM_003571941.2|	4e-14	70/80(87.50)	87.9	PREDICTED: Brachypodium distachyon prefoldin subunit 6 (LOC100821619), mRNA
Marker51917	ref|XR_423349.1|	8e-26	76/80(95.00)	126	PREDICTED: Oryza brachyantha transcriptional corepressor LEUNIG-like (LOC102700511), transcript variant X2, misc_RNA
Marker5196	emb|HG670306.1|	3e-10	71/85(83.53)	75	Triticum aestivum chromosome 3B, genomic scaffold, cultivar Chinese Spring
Marker52018	emb|FP099406.1|	4e-34	133/156(85.26)	154	Phyllostachys edulis cDNA clone: bphyst011g16, full insert sequence
Marker5209	gb|JN969603.1|	4e-19	70/77(90.91)	104	Lolium perenne retrotransposon Lotte_7D23_1 and transposon retrotransposon Camilla_7D23_1, complete sequence; and VRN1 (Lp_7D23_1) gene, complete cds
Marker52272	gb|JN969602.1|	1e-09	48/52(92.31)	73.1	Lolium perenne retrotransposon Camilla_74D14_1, partial sequence; VRN1 (Lp_74D14_1) and unknown (Lp_74D14_2) genes, complete cds; and retrotransposons Camilla_74D14_2 and Camilla_74D14_3, complete sequence
Marker52341	dbj|AP005495.3|	2e-11	51/55(92.73)	78.7	Oryza sativa Japonica Group genomic DNA, chromosome 8, BAC clone:OSJNBb0003H03
Marker5239	ref|XM_008377633.1|	2e-32	83/85(97.65)	148	PREDICTED: Malus x domestica uncharacterized LOC103439082 (LOC103439082), partial mRNA
Marker52612	emb|HG670306.1|	2e-22	74/80(92.50)	115	Triticum aestivum chromosome 3B, genomic scaffold, cultivar Chinese Spring
Marker52687	ref|XM_003558238.2|	8e-16	68/77(88.31)	93.5	PREDICTED: Brachypodium distachyon uncharacterized LOC100846446 (LOC100846446), mRNA
Marker52843	ref|XM_010236638.1|	2e-27	82/87(94.25)	132	PREDICTED: Brachypodium distachyon U2 snRNP-associated SURP motif-containing protein-like (LOC100845412), transcript variant X3, mRNA
Marker52977	ref|XM_003578786.2|	4e-29	78/80(97.50)	137	PREDICTED: Brachypodium distachyon dynamin-like protein ARC5 (LOC100823322), mRNA
Marker53509	dbj|AK331508.1|	5e-23	75/81(92.59)	117	Triticum aestivum cDNA, clone: WT007_K21, cultivar: Chinese Spring
Marker53626	emb|HG670306.1|	6e-27	74/76(97.37)	130	Triticum aestivum chromosome 3B, genomic scaffold, cultivar Chinese Spring
Marker5389	gb|DQ680849.1|	1e-08	39/40(97.50)	69.4	Avena strigosa beta-amyrin synthase (Sad1) and cytochrome P450 CYP51H10 (Sad2) genes, complete cds
Marker54048	emb|HG670306.1|	5e-28	77/79(97.47)	134	Triticum aestivum chromosome 3B, genomic scaffold, cultivar Chinese Spring
Marker54499	ref|XM_004977520.1|	5e-23	73/77(94.81)	117	PREDICTED: Setaria italica protein FAF-like, chloroplastic-like (LOC101785321), mRNA
Marker54843	emb|HG670306.1|	2e-27	77/80(96.25)	132	Triticum aestivum chromosome 3B, genomic scaffold, cultivar Chinese Spring
Marker54904	ref|XM_004954276.1|	5e-18	66/72(91.67)	100	PREDICTED: Setaria italica transcriptional corepressor LEUNIG-like (LOC101759920), transcript variant X2, mRNA
Marker54917	emb|HG670306.1|	4e-19	72/80(90.00)	104	Triticum aestivum chromosome 3B, genomic scaffold, cultivar Chinese Spring
Marker55397	dbj|AK375837.1|	2e-16	71/81(87.65)	95.3	Hordeum vulgare subsp. vulgare mRNA for predicted protein, complete cds, clone: NIASHv3107I01
Marker55404	ref|XM_006647396.1|	8e-16	66/74(89.19)	93.5	PREDICTED: Oryza brachyantha uncharacterized LOC102718336 (LOC102718336), mRNA
Marker55529	ref|XM_003569955.2|	4e-24	78/84(92.86)	121	PREDICTED: Brachypodium distachyon putative glycerol-3-phosphate transporter 4 (LOC100841944), mRNA
Marker56059	ref|XM_010239467.1|	1e-24	72/75(96.00)	122	PREDICTED: Brachypodium distachyon tRNA wybutosine-synthesizing protein 2/3/4 (LOC100836909), transcript variant X2, mRNA
Marker56572	ref|XM_003557070.2|	2e-27	77/80(96.25)	132	PREDICTED: Brachypodium distachyon pentatricopeptide repeat-containing protein At1g60770 (LOC100825745), mRNA
Marker56739	gb|AF321868.1|AF321868	8e-21	73/80(91.25)	110	Lolium rigidum clone Lol-78 putative cytochrome P450 mRNA, complete cds
Marker5712	emb|HG670306.1|	5e-13	45/45(100.00)	84.2	Triticum aestivum chromosome 3B, genomic scaffold, cultivar Chinese Spring
Marker57216	ref|XM_004967924.1|	2e-27	77/80(96.25)	132	PREDICTED: Setaria italica protein decapping 5-like (LOC101757194), mRNA
Marker57304	gb|JX539925.1|	3e-15	49/49(100.00)	91.6	Paspalum vaginatum clone StvCtg_00075 microsatellite sequence
Marker5755	emb|HG670306.1|	2e-32	80/80(100.00)	148	Triticum aestivum chromosome 3B, genomic scaffold, cultivar Chinese Spring
Marker5765	ref|XM_004964913.1|	5e-08	46/51(90.20)	67.6	PREDICTED: Setaria italica uncharacterized LOC101769198 (LOC101769198), mRNA
Marker57795	ref|XM_010228915.1|	2e-17	73/82(89.02)	99	PREDICTED: Brachypodium distachyon eukaryotic translation initiation factor 4G-like (LOC100840186), mRNA
Marker57910	dbj|AK332023.1|	8e-26	76/80(95.00)	126	Triticum aestivum cDNA, clone: WT002_P08, cultivar: Chinese Spring
Marker58144	gb|JX999996.1|	5e-33	81/81(100.00)	150	Lolium perenne mitochondrion, complete genome
Marker581668	gb|JN969602.1|	1e-09	45/48(93.75)	73.1	Lolium perenne retrotransposon Camilla_74D14_1, partial sequence; VRN1 (Lp_74D14_1) and unknown (Lp_74D14_2) genes, complete cds; and retrotransposons Camilla_74D14_2 and Camilla_74D14_3, complete sequence
Marker58376	ref|XM_003580372.2|	3e-20	71/77(92.21)	108	PREDICTED: Brachypodium distachyon WEB family protein At5g16730, chloroplastic (LOC100825066), mRNA
Marker5888	gb|AC225246.1|	2e-22	74/80(92.50)	115	Oryza officinalis clone OO__Ba0090P24, complete sequence
Marker5912	emb|LN714775.1|	2e-32	80/80(100.00)	148	Tectona grandis genomic DNA sequence contains 18S rRNA gene, ITS1, 5.8S rRNA gene, ITS2 and 28S rRNA gene
Marker59177	ref|XM_006663966.1|	1e-29	77/78(98.72)	139	PREDICTED: Oryza brachyantha ubiquitin carboxyl-terminal hydrolase 12-like (LOC102721501), mRNA
Marker59380	dbj|AK370785.1|	1e-29	79/81(97.53)	139	Hordeum vulgare subsp. vulgare mRNA for predicted protein, complete cds, clone: NIASHv2116M23
Marker5957	ref|XM_002489220.1|	3e-10	51/56(91.07)	75	Sorghum bicolor hypothetical protein (SORBIDRAFT_0011s006470) mRNA, complete cds
Marker59912	ref|XM_003560591.2|	2e-17	53/53(100.00)	99	PREDICTED: Brachypodium distachyon uncharacterized LOC100824754 (LOC100824754), mRNA
Marker60027	ref|XM_003557336.2|	8e-26	76/80(95.00)	126	PREDICTED: Brachypodium distachyon pentatricopeptide repeat-containing protein At2g41720 (LOC100829628), mRNA
Marker6015	gb|AY643843.1|AY643842S2	2e-32	80/80(100.00)	148	Hordeum vulgare subsp. vulgare clones BAC 519K7 and 799C8 hardness locus region
Marker60331	ref|XM_002437624.1|	1e-19	63/66(95.45)	106	Sorghum bicolor hypothetical protein, mRNA
Marker60530	dbj|AK369297.1|	2e-17	71/80(88.75)	99	Hordeum vulgare subsp. vulgare mRNA for predicted protein, complete cds, clone: NIASHv2088I11
Marker60674	dbj|AP012528.1|	2e-32	80/80(100.00)	148	Oryza rufipogon mitochondrial DNA, complete genome, strain: RT102C
Marker60764	gb|AC092558.4|	1e-23	74/79(93.67)	119	Oryza sativa chromosome 3 BAC OSJNBb0036F07 genomic sequence, complete sequence
Marker60802	ref|XM_003569748.2|	3e-25	75/79(94.94)	124	PREDICTED: Brachypodium distachyon chaperone protein ClpB1-like (LOC100831245), mRNA
Marker6087	ref|XM_010237666.1|	3e-10	52/58(89.66)	75	PREDICTED: Brachypodium distachyon telomere-binding protein 1-like (LOC100845207), mRNA
Marker61252	ref|XM_003573221.2|	1e-29	79/81(97.53)	139	PREDICTED: Brachypodium distachyon protein mago nashi homolog (LOC100828610), mRNA
Marker61330	ref|XM_003564215.2|	1e-29	79/81(97.53)	139	PREDICTED: Brachypodium distachyon pre-mRNA-processing-splicing factor 8-like (LOC100846384), mRNA
Marker6143	emb|HG670306.1|	3e-15	68/77(88.31)	91.6	Triticum aestivum chromosome 3B, genomic scaffold, cultivar Chinese Spring
Marker61599	emb|HG670306.1|	1e-49	130/138(94.20)	206	Triticum aestivum chromosome 3B, genomic scaffold, cultivar Chinese Spring
Marker61708	gb|JN120789.1|	4e-29	78/80(97.50)	137	Ferrocalamus rimosivaginus mitochondrion, partial genome
Marker62289	dbj|AK332621.1|	6e-32	79/79(100.00)	147	Triticum aestivum cDNA, clone: WT004_H07, cultivar: Chinese Spring
Marker6236	gb|AY249981.1|	2e-21	72/78(92.31)	111	Aegilops tauschii clone 6C6-4 centromere-specific tandem repeat sequence
Marker62550	ref|XM_003580762.2|	1e-23	74/79(93.67)	119	PREDICTED: Brachypodium distachyon vacuolar protein sorting-associated protein 41 homolog (LOC100845963), mRNA
Marker62714	ref|XM_010236705.1|	2e-27	77/80(96.25)	132	PREDICTED: Brachypodium distachyon uncharacterized LOC100839715 (LOC100839715), mRNA
Marker628357	gb|JX999996.1|	8e-36	139/160(86.88)	159	Lolium perenne mitochondrion, complete genome
Marker62920	dbj|AK371874.1|	4e-29	78/80(97.50)	137	Hordeum vulgare subsp. vulgare mRNA for predicted protein, complete cds, clone: NIASHv2142K12
Marker63111	dbj|AK362342.1|	2e-17	71/80(88.75)	99	Hordeum vulgare subsp. vulgare mRNA for predicted protein, complete cds, clone: NIASHv2004F23
Marker6349	emb|HG670306.1|	3e-20	74/82(90.24)	108	Triticum aestivum chromosome 3B, genomic scaffold, cultivar Chinese Spring
Marker63815	ref|XM_003564868.2|	5e-23	78/85(91.76)	117	PREDICTED: Brachypodium distachyon AP-4 complex subunit epsilon (LOC100839284), mRNA
Marker64018	dbj|AK248318.1|	2e-71	160/164(97.56)	278	Hordeum vulgare subsp. vulgare cDNA clone: FLbaf52b15, mRNA sequence
Marker64068	gb|JN120789.1|	2e-31	80/81(98.77)	145	Ferrocalamus rimosivaginus mitochondrion, partial genome
Marker64475	gb|JX999996.1|	2e-32	80/80(100.00)	148	Lolium perenne mitochondrion, complete genome
Marker6467	emb|HG670306.1|	2e-17	71/80(88.75)	99	Triticum aestivum chromosome 3B, genomic scaffold, cultivar Chinese Spring
Marker64755	ref|XM_010240554.1|	8e-26	76/80(95.00)	126	PREDICTED: Brachypodium distachyon uncharacterized LOC100834560 (LOC100834560), mRNA
Marker6497	dbj|LC027444.1|	2e-32	80/80(100.00)	148	Halophila ovalis gene for 18S ribosomal RNA, partial sequence
Marker6517	emb|HG670306.1|	5e-28	80/84(95.24)	134	Triticum aestivum chromosome 3B, genomic scaffold, cultivar Chinese Spring
Marker65495	emb|HG670306.1|	8e-21	73/80(91.25)	110	Triticum aestivum chromosome 3B, genomic scaffold, cultivar Chinese Spring
Marker65642	emb|HG670306.1|	2e-16	69/78(88.46)	95.3	Triticum aestivum chromosome 3B, genomic scaffold, cultivar Chinese Spring
Marker65730	emb|HG670306.1|	2e-11	57/64(89.06)	78.7	Triticum aestivum chromosome 3B, genomic scaffold, cultivar Chinese Spring
Marker65860	dbj|AK333175.1|	4e-29	78/80(97.50)	137	Triticum aestivum cDNA, clone: WT005_N08, cultivar: Chinese Spring
Marker66542	ref|XM_003574921.2|	5e-18	58/60(96.67)	100	PREDICTED: Brachypodium distachyon probable importin-7 homolog (LOC100838405), mRNA
Marker6659	emb|HG670306.1|	2e-32	80/80(100.00)	148	Triticum aestivum chromosome 3B, genomic scaffold, cultivar Chinese Spring
Marker67266	ref|XM_010235977.1|	3e-25	77/82(93.90)	124	PREDICTED: Brachypodium distachyon BTB/POZ domain-containing protein At1g30440-like (LOC100826255), transcript variant X2, mRNA
Marker6729	gb|JN969602.1|	6e-12	57/63(90.48)	80.5	Lolium perenne retrotransposon Camilla_74D14_1, partial sequence; VRN1 (Lp_74D14_1) and unknown (Lp_74D14_2) genes, complete cds; and retrotransposons Camilla_74D14_2 and Camilla_74D14_3, complete sequence
Marker6807	emb|HG670306.1|	3e-20	70/76(92.11)	108	Triticum aestivum chromosome 3B, genomic scaffold, cultivar Chinese Spring
Marker68090	dbj|AK374711.1|	2e-27	77/80(96.25)	132	Hordeum vulgare subsp. vulgare mRNA for predicted protein, complete cds, clone: NIASHv3073I20
Marker68509	gb|JX999996.1|	2e-32	80/80(100.00)	148	Lolium perenne mitochondrion, complete genome
Marker68640	emb|HG670306.1|	2e-26	75/78(96.15)	128	Triticum aestivum chromosome 3B, genomic scaffold, cultivar Chinese Spring
Marker688170	emb|HG670306.1|	3e-25	75/79(94.94)	124	Triticum aestivum chromosome 3B, genomic scaffold, cultivar Chinese Spring
Marker68824	gb|JX999996.1|	1e-33	82/82(100.00)	152	Lolium perenne mitochondrion, complete genome
Marker68984	dbj|AK252774.1|	3e-30	80/82(97.56)	141	Hordeum vulgare subsp. vulgare cDNA clone: FLbaf172k23, mRNA sequence
Marker69601	ref|XR_731920.1|	2e-27	77/80(96.25)	132	PREDICTED: Brachypodium distachyon transmembrane 9 superfamily member 4 pseudogene (LOC100832150), misc_RNA
Marker69632	ref|XM_003575374.2|	1e-19	75/84(89.29)	106	PREDICTED: Brachypodium distachyon probable metal-nicotianamine transporter YSL14 (LOC100821226), mRNA
Marker69834	ref|XM_002447337.1|	2e-27	79/83(95.18)	132	Sorghum bicolor hypothetical protein, mRNA
Marker6993	gb|JX999996.1|	2e-32	80/80(100.00)	148	Lolium perenne mitochondrion, complete genome
Marker69993	ref|XM_003574090.2|	1e-24	72/75(96.00)	122	PREDICTED: Brachypodium distachyon phosphatidylinositol/phosphatidylcholine transfer protein SFH6-like (LOC100838403), mRNA
Marker7011	emb|HG670306.1|	1e-18	72/80(90.00)	102	Triticum aestivum chromosome 3B, genomic scaffold, cultivar Chinese Spring
Marker70598	ref|XM_008675838.1|	5e-33	81/81(100.00)	150	PREDICTED: Zea mays ATP synthase subunit alpha, mitochondrial (LOC103650219), mRNA
Marker71072	pdb|3J62|AA	8e-31	82/84(97.62)	143	Chain a, Model Of The Large Subunit Rna Based On A 5.5 A Cryo-em Map Of Triticum Aestivum Translating 80s Ribosome
Marker71127	ref|XM_003579712.2|	4e-24	75/80(93.75)	121	PREDICTED: Brachypodium distachyon uncharacterized protein At4g26450 (LOC100830066), mRNA
Marker71292	ref|XR_732817.1|	2e-32	80/80(100.00)	148	PREDICTED: Brachypodium distachyon uncharacterized LOC104585240 (LOC104585240), misc_RNA
Marker71511	dbj|AP012528.1|	2e-32	80/80(100.00)	148	Oryza rufipogon mitochondrial DNA, complete genome, strain: RT102C
Marker71918	ref|XM_010941722.1|	4e-24	75/80(93.75)	121	PREDICTED: Elaeis guineensis paired amphipathic helix protein Sin3-like 4 (LOC105058705), transcript variant X2, mRNA
Marker72176	dbj|AP012528.1|	5e-33	81/81(100.00)	150	Oryza rufipogon mitochondrial DNA, complete genome, strain: RT102C
Marker72753	dbj|AP002745.2|	5e-28	78/81(96.30)	134	Oryza sativa Japonica Group genomic DNA, chromosome 1, PAC clone:P0489G09
Marker7369	dbj|AK334149.1|	3e-25	73/76(96.05)	124	Triticum aestivum cDNA, clone: WT009_O17, cultivar: Chinese Spring
Marker7428	ref|XM_003769218.1|	8e-06	34/35(97.14)	60.2	PREDICTED: Sarcophilus harrisii myosin VI (MYO6), mRNA
Marker7460	emb|AJ717742.1|	2e-22	74/80(92.50)	115	Triticum monococcum gyl-trans gene (partial), tRNA-Pro gene and betaGAL gene, clone 65B32
Marker74753	ref|XM_003569154.2|	8e-26	76/80(95.00)	126	PREDICTED: Brachypodium distachyon uncharacterized protein At1g04910-like (LOC100830734), mRNA
Marker7551	emb|HG670306.1|	2e-12	66/77(85.71)	82.4	Triticum aestivum chromosome 3B, genomic scaffold, cultivar Chinese Spring
Marker75691	ref|XM_002465672.1|	1e-24	78/84(92.86)	122	Sorghum bicolor hypothetical protein, mRNA
Marker76108	ref|XM_003573154.2|	8e-26	76/80(95.00)	126	PREDICTED: Brachypodium distachyon uncharacterized LOC100833804 (LOC100833804), mRNA
Marker76259	ref|XM_010237274.1|	4e-19	72/80(90.00)	104	PREDICTED: Brachypodium distachyon uncharacterized LOC100836046 (LOC100836046), mRNA
Marker76699	gb|KF521800.1|	4e-29	78/80(97.50)	137	Secale cereale x Triticum durum ferredoxin-dependent glutamate synthase mRNA, complete cds
Marker76708	ref|XM_006652959.1|	4e-19	71/78(91.03)	104	PREDICTED: Oryza brachyantha uncharacterized LOC102717242 (LOC102717242), mRNA
Marker76741	ref|XM_003581352.2|	1e-24	76/81(93.83)	122	PREDICTED: Brachypodium distachyon probable leucine-rich repeat receptor-like protein kinase At5g63930 (LOC100833973), mRNA
Marker77312	ref|XM_003580384.2|	4e-29	78/80(97.50)	137	PREDICTED: Brachypodium distachyon angio-associated migratory cell protein-like (LOC100828758), mRNA
Marker7752	emb|HG670306.1|	6e-32	148/178(83.15)	147	Triticum aestivum chromosome 3B, genomic scaffold, cultivar Chinese Spring
Marker7863	dbj|AP013107.1|	1e-28	75/76(98.68)	135	Aegilops speltoides mitochondrial DNA, complete sequence
Marker78736	emb|HG315977.1|	4e-09	42/44(95.45)	71.3	Paraglomus brasilianum partial rpb1 gene, strain LPA25, clone HSp53-1, exons 1-5
Marker78765	gb|JX999996.1|	2e-32	80/80(100.00)	148	Lolium perenne mitochondrion, complete genome
Marker79200	emb|AL442113.2|	1e-08	65/79(82.28)	69.4	Oryza sativa genomic DNA, chromosome 4, BAC clone: H0806H05, complete sequence
Marker79352	dbj|AP013107.1|	1e-48	158/178(88.76)	202	Aegilops speltoides mitochondrial DNA, complete sequence
Marker7955	emb|HG670306.1|	6e-17	70/79(88.61)	97.1	Triticum aestivum chromosome 3B, genomic scaffold, cultivar Chinese Spring
Marker7957	emb|HG670306.1|	1e-23	72/76(94.74)	119	Triticum aestivum chromosome 3B, genomic scaffold, cultivar Chinese Spring
Marker8090	gb|KM207685.1|	2e-32	80/80(100.00)	148	Hyoscyamus niger mitochondrion, complete genome
Marker8161	dbj|AB061327.1|	4e-24	75/80(93.75)	121	Avena sativa LTR-retrotransposon OARE-1 gag-pol pseudogene for polyprotein
Marker8220	emb|HG670306.1|	1e-09	43/45(95.56)	73.1	Triticum aestivum chromosome 3B, genomic scaffold, cultivar Chinese Spring
Marker82206	dbj|AK366108.1|	4e-24	75/80(93.75)	121	Hordeum vulgare subsp. vulgare mRNA for predicted protein, partial cds, clone: NIASHv2040G08
Marker8240	emb|HG670306.1|	4e-09	77/96(80.21)	71.3	Triticum aestivum chromosome 3B, genomic scaffold, cultivar Chinese Spring
Marker8257	gb|KF857482.1|	5e-18	70/77(90.91)	100	Avena strigosa cultivar S75 obtusifoliol 14alpha-demethylase (Cyp51G1) gene, promoter region
Marker82882	gb|JX999996.1|	5e-33	81/81(100.00)	150	Lolium perenne mitochondrion, complete genome
Marker8400	gb|AC243224.1|	5e-23	75/81(92.59)	117	Panicum virgatum clone PV_ABa006-H10, complete sequence
Marker84833	ref|XM_006648151.1|	4e-24	73/77(94.81)	121	PREDICTED: Oryza brachyantha U5 small nuclear ribonucleoprotein 200 kDa helicase-like (LOC102699844), mRNA
Marker8494	ref|XM_010233215.1|	1e-08	53/61(86.89)	69.4	PREDICTED: Brachypodium distachyon uncharacterized LOC104582707 (LOC104582707), mRNA
Marker86069	emb|HG670306.1|	5e-33	81/81(100.00)	150	Triticum aestivum chromosome 3B, genomic scaffold, cultivar Chinese Spring
Marker86653	gb|JX999996.1|	1e-33	82/82(100.00)	152	Lolium perenne mitochondrion, complete genome
Marker8675	ref|XM_010240727.1|	6e-17	70/78(89.74)	97.1	PREDICTED: Brachypodium distachyon pentatricopeptide repeat-containing protein At3g46790, chloroplastic-like (LOC100829752), transcript variant X8, mRNA
Marker87220	dbj|AK336152.1|	1e-19	73/81(90.12)	106	Triticum aestivum cDNA, clone: SET3_F19, cultivar: Chinese Spring
Marker8771	gb|AF474373.1|	2e-22	74/80(92.50)	115	Hordeum vulgare subsp. vulgare BAC 259I16, complete sequence
Marker8863	emb|HG670306.1|	1e-18	68/74(91.89)	102	Triticum aestivum chromosome 3B, genomic scaffold, cultivar Chinese Spring
Marker8924	gb|FJ477093.1|	2e-31	80/81(98.77)	145	Hordeum vulgare cultivar Cepada capa Rym4 and MCT-1 genes, complete cds
Marker90090	dbj|AK335066.1|	8e-31	79/80(98.75)	143	Triticum aestivum cDNA, clone: WT011_P16, cultivar: Chinese Spring
Marker91481	gb|JX999996.1|	2e-32	80/80(100.00)	148	Lolium perenne mitochondrion, complete genome
Marker9161	gb|AC136970.2|	8e-21	66/69(95.65)	110	Oryza sativa (japonica cultivar-group) chromosome 11 clone OSJNBa0074L01, complete sequence
Marker92728	gb|JX999996.1|	5e-33	81/81(100.00)	150	Lolium perenne mitochondrion, complete genome
Marker9301	ref|XM_004983187.1|	4e-29	78/80(97.50)	137	PREDICTED: Setaria italica acetyl-CoA carboxylase 1-like (LOC101776467), mRNA
Marker9348	gb|DQ900685.1|	2e-17	71/80(88.75)	99	Hordeum vulgare clone BAC 761F4, complete sequence
Marker93582	ref|XM_010229914.1|	1e-24	76/81(93.83)	122	PREDICTED: Brachypodium distachyon glycerol-3-phosphate dehydrogenase [NAD(+)], chloroplastic (LOC100833649), transcript variant X2, mRNA
Marker93604	dbj|AK376435.1|	1e-13	62/70(88.57)	86.1	Hordeum vulgare subsp. vulgare mRNA for predicted protein, complete cds, clone: NIASHv3124C16
Marker9446	dbj|AK331412.1|	2e-27	77/80(96.25)	132	Triticum aestivum cDNA, clone: WT007_G24, cultivar: Chinese Spring
Marker95325	ref|XM_010232951.1|	8e-26	77/81(95.06)	126	PREDICTED: Brachypodium distachyon cyclin-T1-4-like (LOC100845488), transcript variant X2, mRNA
Marker95477	ref|XM_010230865.1|	4e-19	72/79(91.14)	104	PREDICTED: Brachypodium distachyon sporulation-specific protein 15-like (LOC100826726), mRNA
Marker95580	dbj|AP013106.1|	8e-31	79/80(98.75)	143	Triticum timopheevii mitochondrial DNA, complete sequence
Marker96352	dbj|AP012528.1|	2e-32	80/80(100.00)	148	Oryza rufipogon mitochondrial DNA, complete genome, strain: RT102C
Marker9636	gb|JN969603.1|	8e-21	75/82(91.46)	110	Lolium perenne retrotransposon Lotte_7D23_1 and transposon retrotransposon Camilla_7D23_1, complete sequence; and VRN1 (Lp_7D23_1) gene, complete cds
Marker96579	ref|XM_003567639.2|	4e-19	60/62(96.77)	104	PREDICTED: Brachypodium distachyon probable chromatin-remodeling complex ATPase chain (LOC100836141), mRNA
Marker9757	dbj|AK363247.1|	1e-24	72/75(96.00)	122	Hordeum vulgare subsp. vulgare mRNA for predicted protein, complete cds, clone: NIASHv2013L09
Marker99024	gb|KF928963.1|	1e-33	85/86(98.84)	152	Sabal domingensis plastid, complete genome
Marker9993	dbj|AK366291.1|	1e-23	75/80(93.75)	119	Hordeum vulgare subsp. vulgare mRNA for predicted protein, complete cds, clone: NIASHv2041L17
